# Supplementary material for: Preparation of 3-Substituted Isoindolin-1-one, Cinnoline, and 1,2,4-[e]-Benzotriazine Derivatives
Source: ACS Omega. 2022 Jul 20;7(30):26871–80. doi: 10.1021/acsomega.2c03045 (PMC9352262; doi:10.1021/acsomega.2c03045)
Supplement: Supplementary file 2 — ao2c03045_si_002.cif [file ao2c03045_si_002.cif]

 
data_JF2890FMI 
  
_audit_creation_method            'SHELXL-2018/3' 
_shelx_SHELXL_version_number      '2018/3' 
_chemical_name_systematic         ? 
_chemical_name_common             ? 
_chemical_melting_point           ? 
_chemical_formula_moiety          'C16 H13 N3 O3' 
_chemical_formula_sum 
 'C16 H13 N3 O3' 
_chemical_formula_weight          295.29 
  
loop_ 
 _atom_type_symbol 
 _atom_type_description 
 _atom_type_scat_dispersion_real 
 _atom_type_scat_dispersion_imag 
 _atom_type_scat_source 
 'C'  'C'   0.0033   0.0016 
 'International Tables Vol C Tables 4.2.6.8 and 6.1.1.4' 
 'H'  'H'   0.0000   0.0000 
 'International Tables Vol C Tables 4.2.6.8 and 6.1.1.4' 
 'N'  'N'   0.0061   0.0033 
 'International Tables Vol C Tables 4.2.6.8 and 6.1.1.4' 
 'O'  'O'   0.0106   0.0060 
 'International Tables Vol C Tables 4.2.6.8 and 6.1.1.4' 
  
_space_group_crystal_system       monoclinic 
_space_group_IT_number            14 
_space_group_name_H-M_alt         'P 21/n' 
_space_group_name_Hall            '-P 2yn' 
  
_shelx_space_group_comment 
; 
The symmetry employed for this shelxl refinement is uniquely defined 
by the following loop, which should always be used as a source of 
symmetry information in preference to the above space-group names. 
They are only intended as comments. 
; 
  
loop_ 
 _space_group_symop_operation_xyz 
 'x, y, z' 
 '-x+1/2, y+1/2, -z+1/2' 
 '-x, -y, -z' 
 'x-1/2, -y-1/2, z-1/2' 
  
_cell_length_a                    8.5845(13) 
_cell_length_b                    8.2761(13) 
_cell_length_c                    19.246(3) 
_cell_angle_alpha                 90 
_cell_angle_beta                  91.190(5) 
_cell_angle_gamma                 90 
_cell_volume                      1367.0(4) 
_cell_formula_units_Z             4 
_cell_measurement_temperature     100(2) 
_cell_measurement_reflns_used     9555 
_cell_measurement_theta_min       2.58 
_cell_measurement_theta_max       30.50 
  
_exptl_crystal_description        Plate 
_exptl_crystal_colour             Yellow 
_exptl_crystal_density_meas       ? 
_exptl_crystal_density_method     ? 
_exptl_crystal_density_diffrn     1.435 
_exptl_crystal_F_000              616 
_exptl_transmission_factor_min    ? 
_exptl_transmission_factor_max    ? 
_exptl_crystal_size_max           0.236 
_exptl_crystal_size_mid           0.194 
_exptl_crystal_size_min           0.122 
_exptl_absorpt_coefficient_mu     0.102 
_shelx_estimated_absorpt_T_min    ? 
_shelx_estimated_absorpt_T_max    ? 
_exptl_absorpt_correction_type    Multi-scan 
_exptl_absorpt_correction_T_min   0.9266 
_exptl_absorpt_correction_T_max   0.9863 
_exptl_absorpt_process_details    'SADABS 2016/2 (Sheldrick, 2016)' 
_exptl_absorpt_special_details    ? 
_diffrn_ambient_temperature       100(2) 
_diffrn_radiation_wavelength      0.71073 
_diffrn_radiation_type            MoK\a 
_diffrn_source                    ? 
_diffrn_measurement_device_type   'Bruker Photon100 CMOS' 
_diffrn_measurement_method        '\f and \w scans' 
_diffrn_detector_area_resol_mean  ? 
_diffrn_reflns_number             11050 
_diffrn_reflns_av_unetI/netI      0.0206 
_diffrn_reflns_av_R_equivalents   0.0175 
_diffrn_reflns_limit_h_min        -12 
_diffrn_reflns_limit_h_max        11 
_diffrn_reflns_limit_k_min        -11 
_diffrn_reflns_limit_k_max        11 
_diffrn_reflns_limit_l_min        -27 
_diffrn_reflns_limit_l_max        27 
_diffrn_reflns_theta_min          2.117 
_diffrn_reflns_theta_max          30.567 
_diffrn_reflns_theta_full         25.242 
_diffrn_measured_fraction_theta_max   0.991 
_diffrn_measured_fraction_theta_full  0.999 
_diffrn_reflns_Laue_measured_fraction_max    0.991 
_diffrn_reflns_Laue_measured_fraction_full   0.999 
_diffrn_reflns_point_group_measured_fraction_max   0.991 
_diffrn_reflns_point_group_measured_fraction_full  0.999 
_reflns_number_total              4148 
_reflns_number_gt                 3545 
_reflns_threshold_expression      'I > 2\s(I)' 
_reflns_Friedel_coverage          0.000 
_reflns_Friedel_fraction_max      . 
_reflns_Friedel_fraction_full     . 
  
_reflns_special_details 
; 
 Reflections were merged by SHELXL according to the crystal 
 class for the calculation of statistics and refinement. 
  
 _reflns_Friedel_fraction is defined as the number of unique 
 Friedel pairs measured divided by the number that would be 
 possible theoretically, ignoring centric projections and 
 systematic absences. 
; 
  
_computing_data_collection        'Apex3 (2017.3) (Bruker, 2017)' 
_computing_cell_refinement        'SAINT (8.38a) (Bruker, 2017)' 
_computing_data_reduction         'SAINT (8.38a) (Bruker, 2017)' 
_computing_structure_solution     'SHELXT (Sheldrick, 2014)' 
_computing_structure_refinement 'SHELXL-2018/3 (Sheldrick, 2018)' 
_computing_molecular_graphics     'Bruker SHELXTL' 
_computing_publication_material   'Bruker SHELXTL' 
_refine_special_details           
;
A yellow plate with approximate orthogonal dimensions 0.122 x 0.194 x
0.236mm3 was placed and optically centered on the Bruker(1) Venture Dual
source Kappa Photon100 diffractometer at �173�C(100K).  Indexing of the unit
cell used a random set of reflections collected from three series of 0.5�
wide phi- scans, 10 seconds per frame, and 30 frames per series that were
well distributed in reciprocal space. Data were collected [MoKa] with 0.3�
wide scans, variable time per frame dependent upon detector 2theta angle and
varying phi and omega angles such that nearly all unique reflections were
collected at least once.  The crystal to detector distance was 50.00mm, thus
providing a complete sphere of data to 2Thetamax=61.14�.

Structural determination and Refinement:

All crystallographic calculations were performed on an Intel Xeon E5-1620v2
at 3.70GHz an eight core processor and 16GB of extended memory. Data
collected were corrected for Lorentz and polarization effects with Saint(1)
and absorption using Blessing�s method and merged as incorporated with the
program Sadabs(2,3). The SHELXTL(4) program package was implemented to
determine the probable space group and set up the initial files. System
symmetry, systematic absences and intensity statistics indicated the non-
centrosymmetric monoclinic space group P21/n (no. 14). The structure was
determined by direct methods with nearly all of the unique non-hydrogen atoms
being located directly using the program XT(5). The structure was refined
with XL(6). The 11050 data collected were merged for least squares refinement
to 4148 unique data [R(int)=0.0175]. All non-hydrogen atoms were refined
anisotropically. Hydrogen atoms were initially idealized and then allowed to
refine freely during the final refinement cycle. The final structure was
refined to convergence with R(F)=5.02%, wR(F2)=11.62%, GOF=1.048 for all 4148
unique reflections [R(F)=4.26, wR(F2)=10.94% for those 3545 data with Fo >
4sigma(Fo)]. The final difference-Fourier map was featureless indicating that
the structure is both correct and complete.  An extinction correction was
attempted and found to be 0.081(4).


References:

1.	Bruker (2017) APEX3 (Version 2017.3) and (2016) SAINT (Version 8.37a).
Bruker AXS Inc., Madison, Wisconsin, USA.

2.	An Empirical Correction for Absorption Anisotropy, Blessing, R. H.
(1995). Acta Cryst., A51, 33-38.

3.	Sheldrick, G.M., SADABS (2016) Version 2016/2, �Siemens Area Detector
Absorption Correction� Universit�t G�ttingen: G�ttingen, Germany.

4.	Sheldrick, G.M., (2002). SHELXTL. Version 6.1. Bruker AXS Inc., Madison,
Wisconsin, USA.

5.	Sheldrick, G. M., (2014) SHELXT, Universit�t G�ttingen: G�ttingen,
Germany.  Structure determination program. Private communication.

6.	Sheldrick, G. M., (2017). SHELXL2017/1. Universit�t G�ttingen: G�ttingen,
Germany.

Acknowledgment:  We thank the National Science Foundation (Grant CHE-1531193)
for the Dual Source X-ray diffractometer.

;

_refine_ls_structure_factor_coef  Fsqd 
_refine_ls_matrix_type            full 
_refine_ls_weighting_scheme       calc 
_refine_ls_weighting_details 
'w=1/[\s^2^(Fo^2^)+(0.0631P)^2^+0.4988P] where P=(Fo^2^+2Fc^2^)/3' 
_atom_sites_solution_primary      ? 
_atom_sites_solution_secondary    ? 
_atom_sites_solution_hydrogens    difmap 
_refine_ls_hydrogen_treatment     refall 
_refine_ls_extinction_method      'SHELXL-2018/3 (Sheldrick 2018)' 
_refine_ls_extinction_coef        0.081(4) 
_refine_ls_extinction_expression 
 'Fc^*^=kFc[1+0.001xFc^2^\l^3^/sin(2\q)]^-1/4^' 
_refine_ls_number_reflns          4148 
_refine_ls_number_parameters      252 
_refine_ls_number_restraints      0 
_refine_ls_R_factor_all           0.0502 
_refine_ls_R_factor_gt            0.0426 
_refine_ls_wR_factor_ref          0.1162 
_refine_ls_wR_factor_gt           0.1094 
_refine_ls_goodness_of_fit_ref    1.048 
_refine_ls_restrained_S_all       1.048 
_refine_ls_shift/su_max           0.001 
_refine_ls_shift/su_mean          0.000 
  
loop_ 
 _atom_site_label 
 _atom_site_type_symbol 
 _atom_site_fract_x 
 _atom_site_fract_y 
 _atom_site_fract_z 
 _atom_site_U_iso_or_equiv 
 _atom_site_adp_type 
 _atom_site_occupancy 
 _atom_site_site_symmetry_order 
 _atom_site_calc_flag 
 _atom_site_refinement_flags_posn 
 _atom_site_refinement_flags_adp 
 _atom_site_refinement_flags_occupancy 
 _atom_site_disorder_assembly 
 _atom_site_disorder_group 
C1 C 0.04633(14) 0.23446(14) 0.35692(6) 0.0228(2) Uani 1 1 d . . . . . 
H1A H 0.1508(17) 0.2416(18) 0.3399(8) 0.024(4) Uiso 1 1 d . . . . . 
H1B H -0.0209(19) 0.171(2) 0.3238(9) 0.034(4) Uiso 1 1 d . . . . . 
H1C H 0.0507(18) 0.1844(19) 0.4032(8) 0.028(4) Uiso 1 1 d . . . . . 
O1 O -0.02480(9) 0.39081(10) 0.35929(4) 0.02107(18) Uani 1 1 d . . . . . 
C2 C 0.04488(12) 0.50287(13) 0.40068(5) 0.0159(2) Uani 1 1 d . . . . . 
C3 C 0.17229(11) 0.47553(12) 0.44318(5) 0.01566(19) Uani 1 1 d . . . . . 
H3 H 0.2280(18) 0.3727(19) 0.4465(8) 0.026(4) Uiso 1 1 d . . . . . 
C4 C 0.22695(11) 0.60435(12) 0.48520(5) 0.01400(19) Uani 1 1 d . . . . . 
N4 N 0.34737(10) 0.57417(11) 0.53048(4) 0.01562(18) Uani 1 1 d . . . . . 
C5 C 0.15852(11) 0.75951(12) 0.48172(5) 0.01368(19) Uani 1 1 d . . . . . 
N5 N 0.40374(10) 0.69360(11) 0.56760(4) 0.01561(18) Uani 1 1 d . . . . . 
C6 C 0.02638(12) 0.78331(13) 0.43727(5) 0.0166(2) Uani 1 1 d . . . . . 
H6 H -0.0254(18) 0.8854(19) 0.4365(8) 0.025(4) Uiso 1 1 d . . . . . 
N6 N 0.21674(9) 0.88152(10) 0.52100(4) 0.01420(17) Uani 1 1 d . . . . . 
C7 C -0.02834(12) 0.65762(13) 0.39825(5) 0.0179(2) Uani 1 1 d . . . . . 
H7 H -0.1211(18) 0.6703(19) 0.3681(8) 0.027(4) Uiso 1 1 d . . . . . 
C8 C 0.33854(11) 0.84375(12) 0.56123(5) 0.01340(19) Uani 1 1 d . . . . . 
C9 C 0.41820(10) 0.97176(12) 0.60197(5) 0.01332(19) Uani 1 1 d . . . . . 
C10 C 0.41469(11) 1.13100(13) 0.57813(5) 0.0153(2) Uani 1 1 d . . . . . 
H10 H 0.3561(17) 1.1568(18) 0.5361(7) 0.021(3) Uiso 1 1 d . . . . . 
C11 C 0.49969(12) 1.25116(13) 0.61228(5) 0.0168(2) Uani 1 1 d . . . . . 
H11 H 0.4948(17) 1.3594(19) 0.5961(7) 0.022(3) Uiso 1 1 d . . . . . 
C12 C 0.59505(12) 1.21205(13) 0.66907(5) 0.0177(2) Uani 1 1 d . . . . . 
H12 H 0.6605(17) 1.2978(19) 0.6913(8) 0.025(4) Uiso 1 1 d . . . . . 
C13 C 0.59896(11) 1.05402(13) 0.69379(5) 0.0160(2) Uani 1 1 d . . . . . 
H13 H 0.6608(18) 1.029(2) 0.7364(8) 0.031(4) Uiso 1 1 d . . . . . 
C14 C 0.50770(10) 0.93522(12) 0.66203(5) 0.01370(19) Uani 1 1 d . . . . . 
C15 C 0.49819(11) 0.77609(12) 0.69811(5) 0.01480(19) Uani 1 1 d . . . . . 
O15 O 0.60757(9) 0.69589(10) 0.71789(4) 0.02246(19) Uani 1 1 d . . . . . 
C16 C 0.32528(13) 0.58604(13) 0.74424(6) 0.0198(2) Uani 1 1 d . . . . . 
H16A H 0.3593(18) 0.504(2) 0.7138(8) 0.029(4) Uiso 1 1 d . . . . . 
H16B H 0.217(2) 0.577(2) 0.7505(8) 0.030(4) Uiso 1 1 d . . . . . 
H16C H 0.3816(19) 0.582(2) 0.7886(8) 0.031(4) Uiso 1 1 d . . . . . 
O16 O 0.34933(8) 0.74038(9) 0.71148(4) 0.01592(17) Uani 1 1 d . . . . . 
  
loop_ 
 _atom_site_aniso_label 
 _atom_site_aniso_U_11 
 _atom_site_aniso_U_22 
 _atom_site_aniso_U_33 
 _atom_site_aniso_U_23 
 _atom_site_aniso_U_13 
 _atom_site_aniso_U_12 
C1 0.0259(5) 0.0178(5) 0.0248(5) -0.0062(4) 0.0041(4) -0.0030(4) 
O1 0.0219(4) 0.0193(4) 0.0219(4) -0.0059(3) -0.0028(3) -0.0024(3) 
C2 0.0173(4) 0.0162(5) 0.0141(4) -0.0015(3) 0.0012(3) -0.0019(4) 
C3 0.0170(4) 0.0138(4) 0.0163(4) -0.0002(3) 0.0019(3) 0.0009(3) 
C4 0.0141(4) 0.0147(5) 0.0132(4) 0.0011(3) 0.0014(3) 0.0010(3) 
N4 0.0163(4) 0.0152(4) 0.0153(4) 0.0002(3) -0.0003(3) 0.0027(3) 
C5 0.0137(4) 0.0140(4) 0.0133(4) 0.0012(3) 0.0005(3) 0.0007(3) 
N5 0.0165(4) 0.0154(4) 0.0149(4) 0.0002(3) -0.0007(3) 0.0031(3) 
C6 0.0161(4) 0.0155(5) 0.0181(4) 0.0016(4) -0.0032(3) 0.0016(3) 
N6 0.0132(4) 0.0148(4) 0.0146(4) 0.0002(3) -0.0009(3) 0.0012(3) 
C7 0.0169(4) 0.0189(5) 0.0176(4) 0.0009(4) -0.0031(3) -0.0001(4) 
C8 0.0128(4) 0.0147(4) 0.0127(4) 0.0010(3) 0.0004(3) 0.0012(3) 
C9 0.0114(4) 0.0149(4) 0.0136(4) 0.0007(3) 0.0003(3) 0.0011(3) 
C10 0.0144(4) 0.0164(5) 0.0152(4) 0.0024(3) 0.0003(3) 0.0014(3) 
C11 0.0165(4) 0.0148(5) 0.0192(5) 0.0021(4) 0.0019(3) -0.0003(3) 
C12 0.0168(4) 0.0166(5) 0.0198(5) -0.0004(4) 0.0002(3) -0.0020(4) 
C13 0.0134(4) 0.0183(5) 0.0162(4) 0.0011(4) -0.0015(3) -0.0009(3) 
C14 0.0111(4) 0.0151(4) 0.0149(4) 0.0011(3) 0.0000(3) 0.0011(3) 
C15 0.0143(4) 0.0159(5) 0.0142(4) 0.0003(3) -0.0015(3) 0.0003(3) 
O15 0.0162(3) 0.0225(4) 0.0285(4) 0.0070(3) -0.0046(3) 0.0029(3) 
C16 0.0228(5) 0.0159(5) 0.0208(5) 0.0053(4) 0.0006(4) -0.0022(4) 
O16 0.0146(3) 0.0153(4) 0.0179(3) 0.0035(3) 0.0009(2) -0.0002(3) 
  
_geom_special_details 
; 
 All esds (except the esd in the dihedral angle between two l.s. planes) 
 are estimated using the full covariance matrix.  The cell esds are taken 
 into account individually in the estimation of esds in distances, angles 
 and torsion angles; correlations between esds in cell parameters are only 
 used when they are defined by crystal symmetry.  An approximate (isotropic) 
 treatment of cell esds is used for estimating esds involving l.s. planes. 
; 
  
loop_ 
 _geom_bond_atom_site_label_1 
 _geom_bond_atom_site_label_2 
 _geom_bond_distance 
 _geom_bond_site_symmetry_2 
 _geom_bond_publ_flag 
C1 O1 1.4319(14) . ? 
C1 H1A 0.963(15) . ? 
C1 H1B 1.001(17) . ? 
C1 H1C 0.982(16) . ? 
O1 C2 1.3537(12) . ? 
C2 C3 1.3709(14) . ? 
C2 C7 1.4269(15) . ? 
C3 C4 1.4125(14) . ? 
C3 H3 0.978(16) . ? 
C4 N4 1.3613(12) . ? 
C4 C5 1.4131(14) . ? 
N4 N5 1.3066(12) . ? 
C5 N6 1.3510(13) . ? 
C5 C6 1.4202(13) . ? 
N5 C8 1.3673(13) . ? 
C6 C7 1.3610(14) . ? 
C6 H6 0.955(15) . ? 
N6 C8 1.3255(12) . ? 
C7 H7 0.981(15) . ? 
C8 C9 1.4774(13) . ? 
C9 C10 1.3957(14) . ? 
C9 C14 1.4074(13) . ? 
C10 C11 1.3905(14) . ? 
C10 H10 0.968(14) . ? 
C11 C12 1.3901(14) . ? 
C11 H11 0.949(15) . ? 
C12 C13 1.3918(15) . ? 
C12 H12 0.997(15) . ? 
C13 C14 1.3908(14) . ? 
C13 H13 0.989(15) . ? 
C14 C15 1.4919(14) . ? 
C15 O15 1.2050(12) . ? 
C15 O16 1.3418(12) . ? 
C16 O16 1.4412(13) . ? 
C16 H16A 0.948(16) . ? 
C16 H16B 0.941(17) . ? 
C16 H16C 0.973(16) . ? 
  
loop_ 
 _geom_angle_atom_site_label_1 
 _geom_angle_atom_site_label_2 
 _geom_angle_atom_site_label_3 
 _geom_angle 
 _geom_angle_site_symmetry_1 
 _geom_angle_site_symmetry_3 
 _geom_angle_publ_flag 
O1 C1 H1A 110.9(9) . . ? 
O1 C1 H1B 104.8(10) . . ? 
H1A C1 H1B 110.1(13) . . ? 
O1 C1 H1C 111.2(9) . . ? 
H1A C1 H1C 108.4(13) . . ? 
H1B C1 H1C 111.4(13) . . ? 
C2 O1 C1 117.02(8) . . ? 
O1 C2 C3 125.12(10) . . ? 
O1 C2 C7 114.00(9) . . ? 
C3 C2 C7 120.87(9) . . ? 
C2 C3 C4 117.93(9) . . ? 
C2 C3 H3 124.5(9) . . ? 
C4 C3 H3 117.6(9) . . ? 
N4 C4 C3 117.83(9) . . ? 
N4 C4 C5 120.43(9) . . ? 
C3 C4 C5 121.73(9) . . ? 
N5 N4 C4 118.62(9) . . ? 
N6 C5 C4 120.27(8) . . ? 
N6 C5 C6 120.99(9) . . ? 
C4 C5 C6 118.73(9) . . ? 
N4 N5 C8 119.48(8) . . ? 
C7 C6 C5 119.25(9) . . ? 
C7 C6 H6 120.8(9) . . ? 
C5 C6 H6 119.9(9) . . ? 
C8 N6 C5 115.39(9) . . ? 
C6 C7 C2 121.41(9) . . ? 
C6 C7 H7 120.7(9) . . ? 
C2 C7 H7 117.8(9) . . ? 
N6 C8 N5 125.68(9) . . ? 
N6 C8 C9 119.45(9) . . ? 
N5 C8 C9 114.83(8) . . ? 
C10 C9 C14 118.72(9) . . ? 
C10 C9 C8 119.74(8) . . ? 
C14 C9 C8 121.37(9) . . ? 
C11 C10 C9 120.82(9) . . ? 
C11 C10 H10 119.8(9) . . ? 
C9 C10 H10 119.4(9) . . ? 
C12 C11 C10 119.99(10) . . ? 
C12 C11 H11 119.9(9) . . ? 
C10 C11 H11 120.1(9) . . ? 
C11 C12 C13 119.82(9) . . ? 
C11 C12 H12 119.3(9) . . ? 
C13 C12 H12 120.9(9) . . ? 
C14 C13 C12 120.30(9) . . ? 
C14 C13 H13 120.4(10) . . ? 
C12 C13 H13 119.1(10) . . ? 
C13 C14 C9 120.14(9) . . ? 
C13 C14 C15 117.08(8) . . ? 
C9 C14 C15 122.53(9) . . ? 
O15 C15 O16 123.85(10) . . ? 
O15 C15 C14 125.70(9) . . ? 
O16 C15 C14 110.19(8) . . ? 
O16 C16 H16A 108.6(10) . . ? 
O16 C16 H16B 105.9(10) . . ? 
H16A C16 H16B 109.9(14) . . ? 
O16 C16 H16C 110.1(10) . . ? 
H16A C16 H16C 111.1(13) . . ? 
H16B C16 H16C 111.0(14) . . ? 
C15 O16 C16 115.13(8) . . ? 
  
loop_ 
 _geom_torsion_atom_site_label_1 
 _geom_torsion_atom_site_label_2 
 _geom_torsion_atom_site_label_3 
 _geom_torsion_atom_site_label_4 
 _geom_torsion 
 _geom_torsion_site_symmetry_1 
 _geom_torsion_site_symmetry_2 
 _geom_torsion_site_symmetry_3 
 _geom_torsion_site_symmetry_4 
 _geom_torsion_publ_flag 
C1 O1 C2 C3 -3.88(15) . . . . ? 
C1 O1 C2 C7 177.48(9) . . . . ? 
O1 C2 C3 C4 -177.52(9) . . . . ? 
C7 C2 C3 C4 1.03(15) . . . . ? 
C2 C3 C4 N4 176.02(9) . . . . ? 
C2 C3 C4 C5 -3.03(15) . . . . ? 
C3 C4 N4 N5 177.10(9) . . . . ? 
C5 C4 N4 N5 -3.84(14) . . . . ? 
N4 C4 C5 N6 3.12(14) . . . . ? 
C3 C4 C5 N6 -177.86(9) . . . . ? 
N4 C4 C5 C6 -175.75(9) . . . . ? 
C3 C4 C5 C6 3.27(14) . . . . ? 
C4 N4 N5 C8 1.48(14) . . . . ? 
N6 C5 C6 C7 179.67(9) . . . . ? 
C4 C5 C6 C7 -1.47(15) . . . . ? 
C4 C5 N6 C8 0.03(13) . . . . ? 
C6 C5 N6 C8 178.88(9) . . . . ? 
C5 C6 C7 C2 -0.46(16) . . . . ? 
O1 C2 C7 C6 179.40(9) . . . . ? 
C3 C2 C7 C6 0.69(16) . . . . ? 
C5 N6 C8 N5 -2.55(14) . . . . ? 
C5 N6 C8 C9 175.23(8) . . . . ? 
N4 N5 C8 N6 1.87(15) . . . . ? 
N4 N5 C8 C9 -176.00(8) . . . . ? 
N6 C8 C9 C10 -27.59(13) . . . . ? 
N5 C8 C9 C10 150.43(9) . . . . ? 
N6 C8 C9 C14 157.12(9) . . . . ? 
N5 C8 C9 C14 -24.86(13) . . . . ? 
C14 C9 C10 C11 0.96(14) . . . . ? 
C8 C9 C10 C11 -174.45(9) . . . . ? 
C9 C10 C11 C12 2.88(15) . . . . ? 
C10 C11 C12 C13 -3.31(16) . . . . ? 
C11 C12 C13 C14 -0.13(15) . . . . ? 
C12 C13 C14 C9 4.01(15) . . . . ? 
C12 C13 C14 C15 -170.31(9) . . . . ? 
C10 C9 C14 C13 -4.40(14) . . . . ? 
C8 C9 C14 C13 170.94(9) . . . . ? 
C10 C9 C14 C15 169.60(9) . . . . ? 
C8 C9 C14 C15 -15.07(14) . . . . ? 
C13 C14 C15 O15 -52.20(14) . . . . ? 
C9 C14 C15 O15 133.63(11) . . . . ? 
C13 C14 C15 O16 122.12(10) . . . . ? 
C9 C14 C15 O16 -52.05(12) . . . . ? 
O15 C15 O16 C16 -7.63(14) . . . . ? 
C14 C15 O16 C16 177.93(8) . . . . ? 
  
loop_ 
 _geom_hbond_atom_site_label_D 
 _geom_hbond_atom_site_label_H 
 _geom_hbond_atom_site_label_A 
 _geom_hbond_distance_DH 
 _geom_hbond_distance_HA 
 _geom_hbond_distance_DA 
 _geom_hbond_angle_DHA 
 _geom_hbond_site_symmetry_A 
 _geom_hbond_publ_flag 
C1 H1A O15  0.963(15) 2.429(15) 3.3780(15) 168.2(12) 3_666 yes 
C6 H6 N6  0.955(15) 2.672(16) 3.5728(14) 157.4(12) 3_576 yes 
  
_refine_diff_density_max    0.361 
_refine_diff_density_min   -0.322 
_refine_diff_density_rms    0.081 
  
_shelx_res_file 
; 
TITL JF2890Fmi in P2(1)/n  FINAL ALL DATA MERGE-I 28OCTOBER2019 
    JF2890FMI.res 
    created by SHELXL-2018/3 at 11:27:14 on 28-Oct-2019 
CELL 0.71073   8.5845   8.2761  19.2456  90.0000  91.1904  90.0000 
ZERR    4.00   0.0013   0.0013   0.0028   0.0000   0.0048   0.0000 
LATT 1 
SYMM 1/2-X, 1/2+Y, 1/2-Z 
SFAC C  H  N  O 
UNIT 64  52  12  12 
L.S. 19 
ACTA 
BOND $H 
FMAP 2 
PLAN 20 
EQIV $1 -x+1, -y+1, -z+1 
HTAB C1 O15_$1 
EQIV $2 -x, -y+2, -z+1 
HTAB C6 N6_$2 
  
CONF 
WPDB -2 
HTAB 
TEMP -173. 
WGHT    0.063100    0.498800 
EXTI    0.081104 
FVAR       0.25657 
C1    1    0.046328    0.234463    0.356924    11.00000    0.02594    0.01779 = 
         0.02484   -0.00617    0.00414   -0.00303 
H1A   2    0.150804    0.241611    0.339878    11.00000    0.02352 
H1B   2   -0.020927    0.170660    0.323814    11.00000    0.03438 
H1C   2    0.050701    0.184357    0.403195    11.00000    0.02761 
O1    4   -0.024796    0.390809    0.359288    11.00000    0.02190    0.01928 = 
         0.02190   -0.00585   -0.00276   -0.00242 
C2    1    0.044877    0.502873    0.400678    11.00000    0.01733    0.01621 = 
         0.01409   -0.00145    0.00118   -0.00186 
C3    1    0.172291    0.475526    0.443178    11.00000    0.01696    0.01375 = 
         0.01633   -0.00025    0.00191    0.00092 
H3    2    0.228031    0.372725    0.446471    11.00000    0.02636 
C4    1    0.226947    0.604351    0.485204    11.00000    0.01410    0.01472 = 
         0.01324    0.00110    0.00143    0.00096 
N4    3    0.347371    0.574172    0.530485    11.00000    0.01632    0.01523 = 
         0.01530    0.00024   -0.00029    0.00270 
C5    1    0.158521    0.759510    0.481721    11.00000    0.01374    0.01401 = 
         0.01331    0.00117    0.00049    0.00072 
N5    3    0.403742    0.693603    0.567604    11.00000    0.01652    0.01537 = 
         0.01492    0.00016   -0.00065    0.00312 
C6    1    0.026383    0.783315    0.437270    11.00000    0.01609    0.01547 = 
         0.01813    0.00158   -0.00318    0.00164 
H6    2   -0.025448    0.885411    0.436520    11.00000    0.02475 
N6    3    0.216744    0.881523    0.520997    11.00000    0.01324    0.01476 = 
         0.01457    0.00025   -0.00087    0.00117 
C7    1   -0.028339    0.657616    0.398250    11.00000    0.01689    0.01891 = 
         0.01763    0.00086   -0.00312   -0.00012 
H7    2   -0.121106    0.670345    0.368078    11.00000    0.02693 
C8    1    0.338542    0.843745    0.561228    11.00000    0.01285    0.01467 = 
         0.01270    0.00100    0.00039    0.00123 
C9    1    0.418199    0.971757    0.601972    11.00000    0.01141    0.01489 = 
         0.01365    0.00070    0.00029    0.00113 
C10   1    0.414693    1.131003    0.578129    11.00000    0.01442    0.01635 = 
         0.01518    0.00243    0.00025    0.00139 
H10   2    0.356082    1.156757    0.536050    11.00000    0.02092 
C11   1    0.499689    1.251158    0.612282    11.00000    0.01647    0.01478 = 
         0.01918    0.00212    0.00186   -0.00027 
H11   2    0.494840    1.359398    0.596096    11.00000    0.02171 
C12   1    0.595047    1.212045    0.669071    11.00000    0.01675    0.01662 = 
         0.01980   -0.00037    0.00017   -0.00202 
H12   2    0.660512    1.297838    0.691308    11.00000    0.02473 
C13   1    0.598964    1.054024    0.693795    11.00000    0.01341    0.01834 = 
         0.01619    0.00109   -0.00147   -0.00093 
H13   2    0.660841    1.029368    0.736392    11.00000    0.03066 
C14   1    0.507697    0.935224    0.662027    11.00000    0.01109    0.01515 = 
         0.01485    0.00108   -0.00002    0.00113 
C15   1    0.498195    0.776087    0.698108    11.00000    0.01428    0.01587 = 
         0.01419    0.00033   -0.00155    0.00033 
O15   4    0.607566    0.695893    0.717889    11.00000    0.01617    0.02246 = 
         0.02855    0.00705   -0.00459    0.00291 
C16   1    0.325283    0.586043    0.744240    11.00000    0.02283    0.01594 = 
         0.02079    0.00530    0.00063   -0.00219 
H16A  2    0.359295    0.503671    0.713847    11.00000    0.02882 
H16B  2    0.217147    0.577362    0.750454    11.00000    0.03044 
H16C  2    0.381553    0.581634    0.788601    11.00000    0.03077 
O16   4    0.349327    0.740384    0.711484    11.00000    0.01463    0.01526 = 
         0.01789    0.00347    0.00090   -0.00025 
HKLF 4 
  
  
  
  
REM  JF2890Fmi in P2(1)/n  FINAL ALL DATA MERGE-I 28OCTOBER2019 
REM wR2 = 0.1162, GooF = S = 1.048, Restrained GooF = 1.048 for all data 
REM R1 = 0.0426 for 3545 Fo > 4sig(Fo) and 0.0502 for all 4148 data 
REM 252 parameters refined using 0 restraints 
  
END 
  
WGHT      0.0631      0.4988 
  
REM Instructions for potential hydrogen bonds 
HTAB C1 O15_$1 
HTAB C6 N6_$2 
  
REM Highest difference peak  0.361,  deepest hole -0.322,  1-sigma level  0.081 
Q1    1   0.4989  0.8523  0.6779  11.00000  0.05    0.36 
Q2    1   0.0939  0.7757  0.4601  11.00000  0.05    0.33 
Q3    1   0.4618  0.9547  0.6330  11.00000  0.05    0.32 
Q4    1   0.3733  0.9046  0.5831  11.00000  0.05    0.32 
Q5    1   0.5882  1.1321  0.6852  11.00000  0.05    0.31 
Q6    1   0.4158  1.0552  0.5935  11.00000  0.05    0.31 
Q7    1   0.4608  1.1880  0.5962  11.00000  0.05    0.30 
Q8    1   0.1109  0.4954  0.4189  11.00000  0.05    0.29 
Q9    1   0.0124  0.7234  0.4114  11.00000  0.05    0.28 
Q10   1   0.5470  1.2294  0.6420  11.00000  0.05    0.28 
Q11   1   0.1819  0.6764  0.4871  11.00000  0.05    0.27 
Q12   1   0.1877  0.8170  0.5032  11.00000  0.05    0.26 
Q13   1   0.2802  0.5946  0.5063  11.00000  0.05    0.25 
Q14   1   0.2774  0.8597  0.5418  11.00000  0.05    0.25 
Q15   1   0.1901  0.5404  0.4624  11.00000  0.05    0.25 
Q16   1   0.3719  0.7659  0.5629  11.00000  0.05    0.23 
Q17   1   0.5392  0.9977  0.6840  11.00000  0.05    0.23 
Q18   1   0.4179  0.7486  0.7041  11.00000  0.05    0.22 
Q19   1   0.0058  0.5833  0.4051  11.00000  0.05    0.21 
Q20   1   0.6432  1.1966  0.5659  11.00000  0.05    0.19 
; 
_shelx_res_checksum   19144 
  
_shelx_hkl_file 
; 
  -2   0 -27    0.32    0.22 
  -1   1 -27    1.74    0.38 
   0   1 -27   -0.14    0.19 
   0   2 -27    0.79    0.22 
   1   2 -27    0.56    0.24 
  -2  -3 -26   -0.13    0.29 
   0  -3 -26    0.83    0.27 
   2  -3 -26    0.10    0.23 
  -3  -2 -26    3.25    0.55 
  -1  -2 -26    3.58    0.48 
   3  -2 -26    0.16    0.23 
  -2  -1 -26    5.07    0.50 
   4  -1 -26    6.59    0.53 
  -3   0 -26   -0.19    0.19 
  -1   0 -26   -0.17    0.18 
  -3   1 -26    0.49    0.18 
  -2   1 -26    7.09    0.45 
  -1   1 -26    0.40    0.18 
   0   1 -26    4.04    0.42 
  -3   2 -26    2.96    0.41 
  -2   2 -26    0.86    0.22 
  -1   2 -26    5.16    0.40 
   0   2 -26    0.80    0.22 
   1   2 -26    0.39    0.19 
   2   2 -26    0.44    0.21 
  -2   3 -26   -0.04    0.18 
  -1   3 -26    2.30    0.36 
   0   3 -26    0.64    0.19 
   1   3 -26    0.49    0.20 
   2   3 -26    0.43    0.19 
  -2  -4 -25    0.27    0.27 
  -1  -4 -25    1.45    0.30 
   1  -4 -25   -0.08    0.16 
   2  -4 -25   -0.04    0.21 
   3  -4 -25    0.16    0.25 
  -3  -3 -25    0.96    0.28 
  -2  -3 -25    3.80    0.49 
   2  -3 -25    3.82    0.42 
   3  -3 -25    0.49    0.22 
   4  -3 -25    0.02    0.21 
  -4  -2 -25    0.17    0.21 
  -3  -2 -25    1.21    0.24 
   3  -2 -25   10.66    0.60 
   4  -2 -25    0.21    0.21 
  -4  -1 -25    3.77    0.50 
  -3  -1 -25    0.61    0.21 
   1  -1 -25    4.70    0.64 
   2  -1 -25    7.38    0.82 
   4  -1 -25    1.53    0.36 
  -4   0 -25    0.10    0.18 
  -3   0 -25    5.75    0.42 
  -2   0 -25   -0.14    0.16 
  -1   0 -25   18.26    0.70 
  -4   1 -25    3.23    0.44 
  -1   1 -25    4.99    0.47 
   0   1 -25    7.25    0.44 
   1   1 -25    4.76    0.39 
  -4   2 -25   -0.20    0.17 
  -3   2 -25    1.88    0.34 
  -2   2 -25    2.61    0.34 
  -1   2 -25    0.45    0.16 
   0   2 -25    1.45    0.29 
   1   2 -25    0.06    0.15 
   2   2 -25    1.89    0.36 
  -3   3 -25    1.05    0.23 
  -2   3 -25    3.09    0.37 
  -1   3 -25    0.13    0.17 
   0   3 -25    0.08    0.14 
   2   3 -25    3.93    0.40 
   3   3 -25    0.74    0.24 
  -2   4 -25   -0.05    0.18 
  -1   4 -25    2.24    0.35 
   0   4 -25    3.46    0.39 
   1   4 -25    0.17    0.17 
   2   4 -25   -0.16    0.18 
  -2  -5 -24    3.68    0.56 
  -1  -5 -24   -0.14    0.23 
   0  -5 -24   -0.09    0.16 
   1  -5 -24    0.63    0.23 
   2  -5 -24    2.56    0.32 
   3  -5 -24    2.82    0.49 
  -4  -4 -24    2.77    0.49 
  -3  -4 -24   -0.07    0.26 
  -2  -4 -24    0.11    0.22 
  -1  -4 -24    6.93    0.57 
   1  -4 -24    2.63    0.38 
   2  -4 -24   25.55    0.91 
   3  -4 -24    8.43    0.56 
   4  -4 -24   -0.17    0.23 
  -4  -3 -24   -0.06    0.25 
  -3  -3 -24    2.80    0.47 
  -2  -3 -24   15.71    0.76 
  -1  -3 -24    2.20    0.42 
   0  -3 -24    0.55    0.41 
   2  -3 -24    0.98    0.23 
   3  -3 -24    1.33    0.35 
   4  -3 -24    1.30    0.25 
   5  -3 -24    1.25    0.29 
  -5  -2 -24    3.02    0.48 
  -4  -2 -24   21.68    0.91 
  -3  -2 -24    2.87    0.40 
  -2  -2 -24    6.87    0.53 
  -1  -2 -24   10.60    0.63 
   3  -2 -24    4.37    0.34 
   4  -2 -24    0.29    0.21 
  -5  -1 -24    0.63    0.25 
  -4  -1 -24    2.19    0.39 
  -3  -1 -24    1.85    0.25 
  -2  -1 -24    0.05    0.11 
   4  -1 -24   10.10    0.53 
   5  -1 -24    1.41    0.34 
  -5   0 -24   -0.12    0.20 
  -4   0 -24   10.53    0.50 
  -3   0 -24   -0.08    0.13 
  -2   0 -24    4.54    0.40 
   0   0 -24   51.27    1.35 
   1   0 -24   -0.01    0.20 
  -5   1 -24    1.55    0.35 
  -4   1 -24    1.89    0.32 
  -3   1 -24    1.59    0.31 
  -2   1 -24    0.08    0.14 
  -1   1 -24    1.96    0.29 
   0   1 -24    0.07    0.14 
  -5   2 -24    2.51    0.27 
  -4   2 -24   22.06    0.76 
   0   2 -24   -0.02    0.13 
   1   2 -24    0.50    0.16 
   2   2 -24    0.25    0.17 
  -4   3 -24   -0.03    0.16 
  -3   3 -24    2.21    0.32 
  -2   3 -24   15.48    0.65 
  -1   3 -24    1.79    0.30 
   0   3 -24    0.73    0.17 
   1   3 -24    6.78    0.45 
   2   3 -24    0.67    0.17 
   3   3 -24    1.08    0.23 
  -4   4 -24    2.31    0.36 
  -3   4 -24    0.14    0.18 
  -2   4 -24   -0.03    0.14 
  -1   4 -24    7.40    0.47 
   0   4 -24    0.64    0.17 
   2   4 -24   24.62    0.89 
  -2   5 -24    3.91    0.39 
  -1   5 -24    0.16    0.16 
   1   5 -24    0.27    0.20 
  -2  -6 -23    0.87    0.30 
  -1  -6 -23    9.12    0.44 
   0  -6 -23    1.32    0.23 
   1  -6 -23    3.79    0.34 
   2  -6 -23    4.71    0.50 
  -4  -5 -23    0.56    0.29 
  -3  -5 -23    5.12    0.55 
  -2  -5 -23   -0.02    0.21 
  -1  -5 -23    9.05    0.64 
   0  -5 -23    1.06    0.18 
   2  -5 -23    0.82    0.23 
   3  -5 -23   -0.14    0.22 
   4  -5 -23    0.99    0.27 
  -5  -4 -23    0.68    0.29 
  -4  -4 -23    9.13    0.62 
  -3  -4 -23   13.71    0.79 
  -2  -4 -23   -0.10    0.22 
  -1  -4 -23    0.12    0.21 
   0  -4 -23    1.81    0.44 
   1  -4 -23    0.20    0.14 
   2  -4 -23   17.55    0.72 
   3  -4 -23    2.41    0.39 
   4  -4 -23   16.42    0.76 
   5  -4 -23    1.19    0.27 
  -5  -3 -23    3.93    0.47 
  -4  -3 -23    0.72    0.25 
  -3  -3 -23    0.24    0.19 
  -2  -3 -23    7.83    0.55 
   0  -3 -23    0.50    0.19 
   2  -3 -23    0.02    0.18 
   3  -3 -23    0.18    0.17 
   4  -3 -23    0.84    0.23 
   5  -3 -23    4.78    0.48 
   6  -3 -23   17.14    0.81 
  -6  -2 -23    7.07    0.57 
  -5  -2 -23    9.32    0.61 
  -4  -2 -23    5.29    0.35 
  -3  -2 -23   11.75    0.63 
  -1  -2 -23    3.95    0.42 
   3  -2 -23    2.17    0.26 
   6  -2 -23    0.55    0.23 
  -6  -1 -23    0.20    0.22 
  -5  -1 -23    1.41    0.38 
  -4  -1 -23    0.37    0.13 
  -3  -1 -23    0.70    0.17 
  -2  -1 -23    0.27    0.11 
   1  -1 -23   13.80    0.76 
   4  -1 -23    0.12    0.16 
   5  -1 -23    0.37    0.21 
   6  -1 -23    2.10    0.47 
  -6   0 -23   -0.09    0.20 
  -5   0 -23    8.17    0.35 
  -4   0 -23    0.06    0.11 
  -3   0 -23    2.89    0.22 
  -2   0 -23    0.08    0.12 
  -1   0 -23   19.84    0.68 
   0   0 -23    0.33    0.10 
   1   0 -23   13.48    0.65 
  -6   1 -23    0.08    0.14 
  -5   1 -23    1.73    0.25 
  -4   1 -23   -0.02    0.20 
  -3   1 -23    0.29    0.16 
  -2   1 -23    0.21    0.15 
   0   1 -23    0.56    0.12 
   1   1 -23   12.50    0.55 
   6   1 -23    2.19    0.40 
  -6   2 -23    6.60    0.47 
  -4   2 -23    6.46    0.41 
  -3   2 -23   12.27    0.52 
  -2   2 -23   10.20    0.48 
  -1   2 -23    4.43    0.27 
   0   2 -23    9.32    0.47 
   1   2 -23    0.80    0.17 
   2   2 -23    0.76    0.17 
  -5   3 -23    4.67    0.42 
  -4   3 -23    0.61    0.18 
  -3   3 -23    0.13    0.11 
  -2   3 -23    6.92    0.51 
  -1   3 -23    0.47    0.18 
   0   3 -23    0.29    0.17 
   1   3 -23   15.23    0.63 
   2   3 -23    0.28    0.15 
  -5   4 -23    0.34    0.23 
  -4   4 -23    9.99    0.53 
  -3   4 -23   14.27    0.61 
  -2   4 -23   -0.06    0.13 
  -1   4 -23    0.25    0.14 
   0   4 -23    1.75    0.28 
   1   4 -23    0.47    0.16 
  -4   5 -23    0.88    0.24 
  -3   5 -23    4.31    0.41 
  -2   5 -23   -0.11    0.15 
  -1   5 -23    8.18    0.48 
   0   5 -23    0.82    0.20 
   1   5 -23    2.63    0.34 
  -1   6 -23    8.65    0.56 
   0   6 -23    1.16    0.30 
   0  -7 -22    0.30    0.28 
   1  -7 -22    0.00    0.26 
  -3  -6 -22    0.86    0.27 
  -2  -6 -22    6.89    0.61 
  -1  -6 -22    0.06    0.22 
   0  -6 -22   12.59    0.47 
   1  -6 -22    6.75    0.38 
   2  -6 -22    2.39    0.47 
   3  -6 -22    2.19    0.51 
   4  -6 -22    2.55    0.50 
  -5  -5 -22    2.32    0.58 
  -4  -5 -22    3.14    0.51 
  -3  -5 -22    7.66    0.61 
  -2  -5 -22    1.79    0.41 
  -1  -5 -22    0.25    0.22 
   0  -5 -22    1.53    0.22 
   1  -5 -22   -0.10    0.12 
   2  -5 -22    2.31    0.40 
   3  -5 -22    3.02    0.41 
   4  -5 -22   10.83    0.62 
   5  -5 -22    1.24    0.31 
  -5  -4 -22    1.13    0.27 
  -4  -4 -22   11.22    0.65 
  -3  -4 -22    1.52    0.24 
  -2  -4 -22    0.25    0.21 
  -1  -4 -22    5.96    0.53 
   1  -4 -22    0.64    0.19 
   2  -4 -22   33.52    1.04 
   3  -4 -22    0.12    0.17 
   4  -4 -22   19.60    0.81 
   5  -4 -22    0.22    0.22 
   6  -4 -22   21.25    0.91 
  -6  -3 -22    2.79    0.32 
  -5  -3 -22    3.36    0.43 
  -4  -3 -22    2.06    0.37 
  -3  -3 -22    7.16    0.58 
  -1  -3 -22   -0.09    0.21 
   0  -3 -22    0.29    0.16 
   4  -3 -22    2.32    0.27 
   5  -3 -22    5.70    0.47 
   6  -3 -22    1.24    0.28 
  -6  -2 -22   10.81    0.50 
  -5  -2 -22    0.67    0.19 
  -4  -2 -22    0.70    0.19 
  -2  -2 -22    1.00    0.28 
  -1  -2 -22    3.10    0.36 
   2  -2 -22    4.11    0.40 
   3  -2 -22   -0.04    0.13 
   5  -2 -22    7.44    0.51 
   6  -2 -22    0.06    0.20 
  -7  -1 -22    0.32    0.20 
  -6  -1 -22   13.28    0.68 
  -5  -1 -22    0.01    0.16 
  -4  -1 -22    0.18    0.09 
  -3  -1 -22    5.07    0.26 
  -2  -1 -22    5.23    0.26 
  -1  -1 -22   10.22    0.44 
   1  -1 -22    1.81    0.33 
   2  -1 -22    0.05    0.17 
   4  -1 -22   -0.17    0.13 
   5  -1 -22    0.54    0.21 
  -7   0 -22    0.21    0.25 
  -6   0 -22    2.23    0.40 
  -5   0 -22    0.03    0.11 
  -4   0 -22    0.11    0.10 
  -3   0 -22    0.04    0.09 
  -2   0 -22   12.45    0.49 
   0   0 -22   65.20    1.32 
   1   0 -22    0.08    0.14 
  -7   1 -22   -0.13    0.17 
  -6   1 -22   13.96    0.67 
  -5   1 -22    0.08    0.09 
  -4   1 -22    0.10    0.11 
  -3   1 -22    4.83    0.33 
  -2   1 -22    5.88    0.35 
  -1   1 -22    9.60    0.34 
   0   1 -22    0.51    0.11 
   1   1 -22    1.49    0.28 
   2   1 -22    0.31    0.13 
  -6   2 -22   10.90    0.54 
  -5   2 -22    1.18    0.18 
  -2   2 -22    1.20    0.29 
  -1   2 -22    3.62    0.34 
   0   2 -22   10.23    0.59 
   1   2 -22    4.78    0.35 
   2   2 -22    4.42    0.35 
  -6   3 -22    2.68    0.28 
  -5   3 -22    3.31    0.39 
  -4   3 -22    2.42    0.52 
  -3   3 -22    8.19    0.43 
  -2   3 -22    0.03    0.09 
  -1   3 -22    0.17    0.11 
   0   3 -22    0.29    0.12 
   1   3 -22    2.42    0.28 
   3   3 -22   11.55    0.54 
  -5   4 -22    0.88    0.21 
  -4   4 -22   12.15    0.59 
  -3   4 -22    1.63    0.21 
  -2   4 -22   -0.09    0.11 
  -1   4 -22    5.55    0.38 
   0   4 -22    0.40    0.17 
   1   4 -22    0.62    0.16 
   2   4 -22   32.88    1.04 
  -5   5 -22    1.37    0.36 
  -4   5 -22    3.16    0.40 
  -3   5 -22    8.26    0.50 
  -2   5 -22    1.46    0.28 
  -1   5 -22    0.12    0.13 
   0   5 -22    1.73    0.28 
   1   5 -22    0.00    0.14 
  -3   6 -22    1.80    0.39 
  -1   6 -22    0.00    0.15 
  -2  -7 -21    0.29    0.26 
  -1  -7 -21    3.19    0.51 
   0  -7 -21    8.38    0.68 
   1  -7 -21    6.06    0.40 
   2  -7 -21    0.48    0.21 
   3  -7 -21    4.17    0.52 
  -4  -6 -21    0.59    0.27 
  -3  -6 -21    3.86    0.52 
  -2  -6 -21    0.15    0.16 
  -1  -6 -21    1.68    0.27 
   0  -6 -21    6.59    0.35 
   1  -6 -21    2.23    0.43 
   2  -6 -21    3.39    0.31 
   3  -6 -21    0.34    0.21 
   4  -6 -21    0.48    0.25 
   5  -6 -21    0.49    0.30 
  -5  -5 -21    2.08    0.55 
  -4  -5 -21    0.21    0.24 
  -3  -5 -21    2.57    0.32 
  -2  -5 -21    1.61    0.43 
  -1  -5 -21   -0.27    0.21 
   0  -5 -21    7.83    0.35 
   1  -5 -21    3.11    0.39 
   2  -5 -21    0.34    0.13 
   3  -5 -21    0.00    0.18 
   4  -5 -21    0.22    0.21 
   5  -5 -21    3.15    0.44 
   6  -5 -21    4.76    0.55 
  -6  -4 -21   -0.07    0.17 
  -5  -4 -21    0.08    0.23 
  -3  -4 -21    4.78    0.43 
  -2  -4 -21    1.69    0.39 
  -1  -4 -21    0.55    0.22 
   0  -4 -21    0.14    0.15 
   1  -4 -21   -0.15    0.14 
   2  -4 -21    3.56    0.36 
   3  -4 -21    0.47    0.18 
   4  -4 -21    5.25    0.45 
   5  -4 -21    5.81    0.48 
   6  -4 -21    2.25    0.43 
  -7  -3 -21    8.01    0.43 
  -6  -3 -21    2.99    0.43 
  -5  -3 -21    0.18    0.19 
  -4  -3 -21    1.45    0.32 
  -3  -3 -21   10.26    0.48 
  -2  -3 -21   -0.09    0.15 
  -1  -3 -21    4.57    0.38 
   0  -3 -21    0.29    0.18 
   3  -3 -21   43.59    0.93 
   4  -3 -21    1.01    0.24 
   5  -3 -21    0.38    0.19 
   6  -3 -21    0.36    0.22 
   7  -3 -21    0.14    0.26 
  -7  -2 -21    3.92    0.34 
  -6  -2 -21    0.24    0.14 
  -5  -2 -21    8.79    0.66 
  -4  -2 -21    0.09    0.09 
  -3  -2 -21    7.11    0.33 
  -2  -2 -21    2.45    0.29 
  -1  -2 -21   -0.28    0.16 
   3  -2 -21    1.49    0.21 
   4  -2 -21    6.65    0.42 
   5  -2 -21   23.45    0.85 
   6  -2 -21    0.28    0.20 
   7  -2 -21    1.94    0.41 
  -7  -1 -21    4.92    0.34 
  -6  -1 -21   17.13    0.74 
  -5  -1 -21    0.27    0.12 
  -4  -1 -21   10.58    0.30 
  -3  -1 -21    0.39    0.08 
  -2  -1 -21    5.82    0.27 
  -1  -1 -21   61.09    1.22 
   1  -1 -21    0.48    0.21 
   2  -1 -21    0.27    0.18 
   4  -1 -21   16.72    0.66 
   5  -1 -21    3.69    0.36 
  -7   0 -21   14.80    0.51 
  -6   0 -21   -0.01    0.10 
  -5   0 -21    0.02    0.10 
  -4   0 -21   -0.04    0.07 
  -3   0 -21    3.83    0.22 
  -2   0 -21   -0.09    0.10 
  -1   0 -21   49.32    1.27 
   0   0 -21    0.10    0.10 
   1   0 -21   30.65    0.67 
  -7   1 -21    5.02    0.32 
  -6   1 -21   17.22    0.48 
  -5   1 -21    0.54    0.15 
  -4   1 -21   10.40    0.29 
  -3   1 -21    0.31    0.12 
  -2   1 -21    5.91    0.34 
  -1   1 -21   60.60    1.51 
   0   1 -21    5.58    0.25 
   1   1 -21    0.80    0.21 
   2   1 -21    0.18    0.12 
   5   1 -21    3.50    0.38 
  -7   2 -21    4.34    0.26 
  -6   2 -21    0.14    0.13 
  -5   2 -21   10.75    0.54 
  -4   2 -21    0.02    0.12 
  -3   2 -21    6.89    0.37 
  -2   2 -21    2.10    0.24 
  -1   2 -21   -0.08    0.10 
   0   2 -21   19.06    0.68 
   1   2 -21   17.46    0.64 
   2   2 -21    3.47    0.36 
   3   2 -21    1.31    0.25 
  -7   3 -21    6.66    0.47 
  -6   3 -21    1.96    0.35 
  -5   3 -21   -0.13    0.10 
  -4   3 -21    2.34    0.32 
  -3   3 -21    9.89    0.47 
  -2   3 -21    0.19    0.09 
   0   3 -21    0.43    0.14 
   1   3 -21    2.45    0.26 
   2   3 -21    0.13    0.10 
   3   3 -21   43.09    1.26 
  -6   4 -21   -0.18    0.17 
  -5   4 -21    0.28    0.18 
  -4   4 -21    0.54    0.17 
  -3   4 -21    5.35    0.40 
  -2   4 -21    1.50    0.26 
  -1   4 -21    0.43    0.13 
   0   4 -21   -0.08    0.11 
   1   4 -21    0.16    0.10 
  -5   5 -21    3.71    0.38 
  -4   5 -21    0.16    0.15 
  -3   5 -21    3.05    0.34 
  -2   5 -21    1.80    0.29 
  -1   5 -21    0.08    0.13 
   0   5 -21    7.65    0.42 
   1   5 -21    3.08    0.33 
   6   5 -21    4.29    0.37 
  -4   6 -21    0.65    0.19 
  -3   6 -21    4.44    0.39 
  -2   6 -21    0.35    0.19 
  -2   7 -21    0.03    0.21 
  -1  -8 -20    1.01    0.35 
   0  -8 -20    0.25    0.33 
   1  -8 -20   10.65    0.75 
  -4  -7 -20    0.63    0.27 
  -3  -7 -20    0.34    0.26 
  -2  -7 -20    3.20    0.50 
  -1  -7 -20    0.03    0.21 
   0  -7 -20   31.45    0.81 
   1  -7 -20    2.05    0.47 
   2  -7 -20    1.38    0.23 
   4  -7 -20    4.21    0.51 
  -5  -6 -20   15.41    0.56 
  -4  -6 -20    0.28    0.23 
  -2  -6 -20    0.27    0.26 
  -1  -6 -20    0.35    0.14 
   0  -6 -20    2.31    0.26 
   1  -6 -20    7.89    0.36 
   3  -6 -20    0.71    0.17 
   4  -6 -20    0.21    0.22 
   5  -6 -20   11.56    0.69 
  -6  -5 -20    0.15    0.19 
  -4  -5 -20    0.01    0.22 
  -3  -5 -20   -0.21    0.17 
  -2  -5 -20    0.56    0.13 
  -1  -5 -20    0.02    0.16 
   0  -5 -20    3.14    0.25 
   1  -5 -20   30.00    0.70 
   2  -5 -20    0.65    0.14 
   3  -5 -20    0.14    0.17 
   5  -5 -20    0.56    0.22 
   6  -5 -20    2.46    0.48 
  -7  -4 -20    6.27    0.39 
  -6  -4 -20    8.06    0.44 
  -5  -4 -20    0.66    0.17 
  -4  -4 -20    0.11    0.19 
  -3  -4 -20    9.35    0.45 
  -2  -4 -20    9.34    0.57 
  -1  -4 -20    1.28    0.26 
   0  -4 -20   12.36    0.63 
   1  -4 -20   19.77    0.81 
   2  -4 -20    1.71    0.27 
   3  -4 -20    0.14    0.16 
   4  -4 -20    9.21    0.51 
   5  -4 -20   10.33    0.43 
   6  -4 -20    0.38    0.22 
   7  -4 -20    0.53    0.29 
  -7  -3 -20    5.67    0.37 
  -6  -3 -20   -0.09    0.22 
  -5  -3 -20    4.13    0.42 
  -4  -3 -20    3.17    0.36 
  -3  -3 -20    1.17    0.27 
  -2  -3 -20    7.07    0.48 
   0  -3 -20    1.42    0.30 
   1  -3 -20    1.27    0.30 
   3  -3 -20    8.92    0.70 
   4  -3 -20    8.70    0.36 
   5  -3 -20    3.60    0.44 
   8  -3 -20   11.38    1.12 
  -7  -2 -20    8.88    0.41 
  -6  -2 -20    6.08    0.47 
  -5  -2 -20    0.07    0.15 
  -4  -2 -20    2.45    0.20 
  -3  -2 -20   14.37    0.70 
  -2  -2 -20    0.93    0.20 
  -1  -2 -20   -0.06    0.13 
   0  -2 -20   13.30    0.60 
   3  -2 -20    1.63    0.20 
   4  -2 -20   34.35    1.04 
   5  -2 -20    0.39    0.20 
   6  -2 -20    9.97    0.56 
   8  -2 -20    1.23    0.31 
  -8  -1 -20    0.48    0.18 
  -7  -1 -20    0.07    0.13 
  -6  -1 -20   12.57    0.64 
  -5  -1 -20    0.65    0.11 
  -4  -1 -20   22.32    0.53 
  -3  -1 -20    0.06    0.06 
  -2  -1 -20   28.67    0.61 
  -1  -1 -20   77.09    1.32 
   2  -1 -20    0.03    0.14 
   3  -1 -20    0.29    0.28 
   4  -1 -20   29.25    0.91 
   5  -1 -20    3.01    0.31 
  -8   0 -20    1.16    0.18 
  -7   0 -20    0.13    0.15 
  -6   0 -20   10.13    0.34 
  -5   0 -20    0.03    0.09 
  -4   0 -20    4.67    0.19 
  -3   0 -20   -0.07    0.06 
  -2   0 -20   64.58    1.14 
  -1   0 -20    0.09    0.09 
   0   0 -20    3.54    0.26 
   1   0 -20    0.02    0.07 
   2   0 -20    4.10    0.54 
   8   0 -20    7.32    0.61 
  -8   1 -20    0.97    0.18 
  -7   1 -20    0.34    0.13 
  -6   1 -20   13.43    0.40 
  -5   1 -20    0.62    0.15 
  -4   1 -20   22.42    0.44 
  -3   1 -20    0.32    0.11 
  -2   1 -20   29.29    0.84 
  -1   1 -20   75.90    1.82 
   0   1 -20    1.09    0.14 
   1   1 -20    0.10    0.08 
   2   1 -20    0.16    0.09 
   5   1 -20    2.30    0.29 
  -7   2 -20    8.86    0.30 
  -6   2 -20    6.43    0.44 
  -5   2 -20    0.10    0.07 
  -4   2 -20    2.37    0.19 
  -3   2 -20   15.66    0.56 
  -2   2 -20    1.11    0.20 
  -1   2 -20   -0.09    0.07 
   0   2 -20   14.50    0.54 
   1   2 -20    0.82    0.18 
   2   2 -20    1.94    0.23 
  -7   3 -20    5.39    0.31 
  -6   3 -20   -0.04    0.14 
  -5   3 -20    5.19    0.35 
  -4   3 -20    4.14    0.44 
  -3   3 -20    0.87    0.18 
  -2   3 -20    6.53    0.37 
  -1   3 -20    1.26    0.16 
   0   3 -20    1.74    0.23 
   1   3 -20    0.87    0.20 
  -7   4 -20    6.11    0.33 
  -6   4 -20    8.57    0.48 
  -5   4 -20    0.61    0.12 
  -4   4 -20   -0.03    0.12 
  -3   4 -20    9.23    0.34 
  -2   4 -20    9.86    0.46 
  -1   4 -20    1.96    0.24 
   0   4 -20   12.43    0.52 
   1   4 -20   19.93    0.70 
   5   4 -20   10.23    0.41 
   6   4 -20    0.15    0.17 
  -6   5 -20    0.43    0.17 
  -5   5 -20    3.84    0.36 
  -4   5 -20    0.35    0.11 
  -3   5 -20    0.04    0.14 
  -1   5 -20    0.19    0.22 
   0   5 -20    2.97    0.33 
   4   5 -20   -0.02    0.09 
   5   5 -20    0.44    0.15 
   6   5 -20    2.73    0.30 
  -5   6 -20   16.05    0.69 
  -4   6 -20    0.82    0.19 
  -3   6 -20    6.81    0.45 
  -2   6 -20   -0.19    0.13 
  -1   6 -20    0.54    0.15 
  -4   7 -20    0.37    0.17 
  -3   7 -20    0.23    0.16 
  -2   7 -20    3.71    0.39 
  -2  -8 -19    5.78    0.64 
  -1  -8 -19   -0.08    0.26 
   0  -8 -19    1.06    0.30 
   1  -8 -19    0.37    0.27 
   3  -8 -19    5.92    0.71 
  -4  -7 -19    0.49    0.23 
  -2  -7 -19    3.43    0.55 
  -1  -7 -19    0.24    0.24 
   0  -7 -19   13.78    0.47 
   1  -7 -19    0.30    0.14 
   2  -7 -19    1.41    0.22 
   3  -7 -19    1.84    0.42 
   4  -7 -19    9.19    0.60 
   5  -7 -19    0.05    0.30 
  -6  -6 -19    1.51    0.40 
  -5  -6 -19   12.89    0.50 
  -4  -6 -19    5.04    0.42 
  -3  -6 -19    5.78    0.51 
  -2  -6 -19    0.15    0.20 
  -1  -6 -19    0.08    0.11 
   0  -6 -19   45.25    0.91 
   1  -6 -19   27.52    0.86 
   3  -6 -19    4.03    0.32 
   4  -6 -19   -0.04    0.19 
   6  -6 -19    0.68    0.26 
  -7  -5 -19    1.14    0.35 
  -6  -5 -19    0.02    0.15 
  -5  -5 -19    9.91    0.46 
  -4  -5 -19    0.17    0.21 
  -2  -5 -19    2.28    0.31 
   0  -5 -19    4.70    0.27 
   1  -5 -19    0.93    0.19 
   2  -5 -19    0.83    0.15 
   3  -5 -19    0.53    0.19 
   4  -5 -19    0.06    0.16 
   5  -5 -19    1.84    0.37 
   6  -5 -19   34.04    1.18 
   7  -5 -19    2.80    0.50 
  -7  -4 -19    3.91    0.50 
  -6  -4 -19    3.70    0.30 
  -5  -4 -19    0.24    0.13 
  -4  -4 -19   -0.09    0.16 
  -3  -4 -19    0.04    0.15 
  -2  -4 -19    9.08    0.54 
  -1  -4 -19    1.98    0.33 
   0  -4 -19   57.20    1.59 
   1  -4 -19    7.45    0.48 
   2  -4 -19    9.30    0.45 
   3  -4 -19    0.56    0.15 
   4  -4 -19    0.04    0.15 
   5  -4 -19   26.76    0.73 
   6  -4 -19    0.03    0.19 
   7  -4 -19    0.20    0.25 
  -8  -3 -19    2.54    0.33 
  -7  -3 -19    8.93    0.61 
  -6  -3 -19    0.48    0.13 
  -4  -3 -19    5.17    0.40 
  -3  -3 -19   11.76    0.55 
  -2  -3 -19    2.03    0.21 
  -1  -3 -19   13.79    0.60 
   0  -3 -19    1.64    0.30 
   1  -3 -19    7.88    0.47 
   3  -3 -19   25.56    0.83 
   4  -3 -19    7.14    0.48 
   5  -3 -19    6.16    0.43 
   7  -3 -19    2.71    0.39 
   8  -3 -19    6.75    0.79 
  -8  -2 -19    5.49    0.37 
  -7  -2 -19   10.86    0.62 
  -6  -2 -19   11.55    0.42 
  -5  -2 -19   -0.01    0.10 
  -4  -2 -19   10.04    0.30 
  -3  -2 -19   35.57    0.59 
  -2  -2 -19   40.61    0.84 
  -1  -2 -19    8.82    0.46 
   0  -2 -19    8.67    0.55 
   3  -2 -19    8.35    0.32 
   4  -2 -19    0.02    0.08 
   5  -2 -19    2.10    0.29 
   6  -2 -19    0.18    0.17 
   7  -2 -19    2.95    0.48 
  -8  -1 -19    6.73    0.37 
  -7  -1 -19    0.10    0.14 
  -6  -1 -19    0.12    0.09 
  -5  -1 -19    0.48    0.12 
  -4  -1 -19    0.02    0.07 
  -3  -1 -19    6.49    0.21 
  -2  -1 -19    1.89    0.13 
  -1  -1 -19   13.95    0.39 
   0  -1 -19   -0.10    0.08 
   2  -1 -19   -0.10    0.21 
   3  -1 -19    0.45    0.14 
   4  -1 -19    0.02    0.10 
   5  -1 -19    5.42    0.36 
  -8   0 -19    0.06    0.14 
  -7   0 -19    0.33    0.12 
  -6   0 -19    0.12    0.10 
  -5   0 -19    2.03    0.17 
  -4   0 -19    0.02    0.06 
  -3   0 -19   -0.01    0.06 
  -2   0 -19    0.08    0.07 
  -1   0 -19    1.38    0.19 
   0   0 -19    0.00    0.09 
   1   0 -19    9.50    0.41 
   2   0 -19   -0.06    0.12 
   6   0 -19    0.27    0.16 
  -8   1 -19    5.99    0.34 
  -7   1 -19    0.09    0.09 
  -6   1 -19    0.18    0.11 
  -5   1 -19    0.68    0.12 
  -4   1 -19    0.09    0.06 
  -3   1 -19    6.67    0.21 
  -2   1 -19    2.39    0.21 
  -1   1 -19   13.38    0.49 
   0   1 -19    0.01    0.08 
   1   1 -19    2.68    0.23 
   2   1 -19    0.25    0.10 
   5   1 -19    4.10    0.33 
   6   1 -19   13.35    0.60 
  -8   2 -19    4.51    0.25 
  -7   2 -19   11.88    0.45 
  -6   2 -19   12.46    0.51 
  -5   2 -19    0.11    0.09 
  -4   2 -19   10.39    0.44 
  -3   2 -19   35.60    0.97 
  -2   2 -19   39.53    1.07 
  -1   2 -19    8.66    0.30 
   0   2 -19    7.87    0.28 
   1   2 -19    5.97    0.33 
   2   2 -19   -0.05    0.07 
   3   2 -19    9.72    0.44 
  -8   3 -19    2.33    0.22 
  -7   3 -19    9.08    0.36 
  -6   3 -19    0.55    0.13 
  -5   3 -19    0.01    0.12 
  -4   3 -19    4.93    0.24 
  -3   3 -19   11.79    0.49 
  -2   3 -19    1.91    0.17 
  -1   3 -19   13.96    0.40 
   0   3 -19    1.67    0.21 
   1   3 -19    7.76    0.39 
   2   3 -19    0.14    0.09 
  -7   4 -19    4.11    0.25 
  -6   4 -19    4.15    0.35 
  -5   4 -19    0.32    0.13 
  -4   4 -19    0.24    0.09 
  -3   4 -19    0.61    0.16 
  -2   4 -19    9.86    0.47 
  -1   4 -19    2.24    0.24 
   0   4 -19   57.39    1.47 
   1   4 -19    7.94    0.45 
   3   4 -19    0.70    0.16 
   4   4 -19    0.07    0.07 
   5   4 -19   27.42    0.75 
   6   4 -19   -0.03    0.12 
   8   4 -19   10.18    0.48 
  -7   5 -19    0.63    0.22 
  -6   5 -19   -0.13    0.15 
  -5   5 -19   11.44    0.53 
  -4   5 -19   -0.11    0.09 
  -3   5 -19    0.05    0.11 
  -2   5 -19    2.48    0.25 
  -1   5 -19    0.52    0.14 
   0   5 -19    5.09    0.32 
   2   5 -19    0.56    0.10 
   3   5 -19    0.59    0.12 
   4   5 -19    0.25    0.09 
   5   5 -19    2.03    0.24 
   6   5 -19   35.42    0.97 
   7   5 -19    2.93    0.32 
  -6   6 -19    0.34    0.21 
  -5   6 -19   12.62    0.60 
  -4   6 -19    5.53    0.40 
  -3   6 -19    5.73    0.39 
  -2   6 -19    0.33    0.13 
  -1   6 -19    0.09    0.14 
   3   6 -19    4.49    0.30 
   4   6 -19    0.19    0.14 
   5   6 -19    1.41    0.30 
  -3   7 -19    1.33    0.29 
   5   7 -19    0.12    0.19 
  -3  -8 -18    2.49    0.38 
  -2  -8 -18    9.63    0.68 
  -1  -8 -18    0.32    0.26 
   0  -8 -18    2.64    0.51 
   2  -8 -18    0.19    0.38 
   3  -8 -18    2.02    0.49 
   4  -8 -18    0.17    0.29 
  -5  -7 -18   -0.01    0.18 
  -4  -7 -18    0.03    0.23 
  -3  -7 -18    1.11    0.27 
  -2  -7 -18    0.15    0.20 
  -1  -7 -18    3.65    0.49 
   0  -7 -18   14.02    0.47 
   1  -7 -18    0.99    0.16 
   2  -7 -18    0.15    0.14 
   4  -7 -18    0.77    0.25 
   5  -7 -18    1.67    0.32 
  -6  -6 -18    0.28    0.16 
  -5  -6 -18    5.30    0.37 
  -4  -6 -18    4.99    0.47 
  -1  -6 -18    2.84    0.23 
   0  -6 -18   25.65    0.61 
   1  -6 -18    1.25    0.19 
   2  -6 -18    4.14    0.27 
   3  -6 -18    3.32    0.28 
   4  -6 -18    3.71    0.40 
   5  -6 -18    2.94    0.40 
   6  -6 -18    9.16    0.57 
   7  -6 -18   -0.40    0.27 
  -7  -5 -18    0.06    0.17 
  -6  -5 -18    2.75    0.43 
  -5  -5 -18   26.59    0.70 
  -4  -5 -18    1.82    0.29 
  -3  -5 -18    2.42    0.36 
  -2  -5 -18    0.50    0.11 
  -1  -5 -18    9.39    0.41 
   0  -5 -18   38.26    0.79 
   1  -5 -18   13.20    0.41 
   2  -5 -18   14.51    0.44 
   3  -5 -18    9.19    0.36 
   5  -5 -18    2.07    0.35 
   6  -5 -18   19.09    0.79 
   7  -5 -18    9.66    0.61 
  -8  -4 -18    0.24    0.19 
  -7  -4 -18    7.00    0.38 
  -6  -4 -18    2.47    0.36 
  -4  -4 -18    4.33    0.40 
  -3  -4 -18    7.06    0.45 
  -2  -4 -18    6.79    0.32 
  -1  -4 -18    4.58    0.27 
   0  -4 -18   29.08    0.78 
   1  -4 -18    7.06    0.44 
   2  -4 -18   12.31    0.39 
   3  -4 -18    7.51    0.33 
   4  -4 -18    5.16    0.38 
   5  -4 -18   19.97    0.57 
   6  -4 -18    0.50    0.17 
   7  -4 -18    0.98    0.25 
   8  -4 -18    0.43    0.30 
  -7  -3 -18    1.57    0.27 
  -6  -3 -18    0.13    0.12 
  -5  -3 -18    3.25    0.25 
  -4  -3 -18   11.35    0.53 
  -3  -3 -18    2.62    0.29 
  -2  -3 -18    0.49    0.10 
  -1  -3 -18    0.99    0.18 
   0  -3 -18    7.51    0.45 
   1  -3 -18   18.61    0.74 
   3  -3 -18    2.84    0.28 
   4  -3 -18    1.98    0.20 
   5  -3 -18    5.22    0.38 
   6  -3 -18   59.65    1.79 
   7  -3 -18    5.64    0.46 
   8  -3 -18    0.39    0.21 
  -8  -2 -18    2.85    0.33 
  -7  -2 -18    0.36    0.13 
  -6  -2 -18    0.37    0.12 
  -5  -2 -18    0.71    0.09 
  -4  -2 -18    0.06    0.07 
  -3  -2 -18    6.91    0.21 
  -2  -2 -18    5.88    0.26 
  -1  -2 -18   16.60    0.65 
   0  -2 -18    5.68    0.38 
   3  -2 -18   15.09    0.49 
   4  -2 -18   31.83    0.71 
   6  -2 -18    3.35    0.33 
   7  -2 -18   29.17    0.99 
  -9  -1 -18    0.84    0.17 
  -8  -1 -18    0.42    0.14 
  -7  -1 -18    2.22    0.23 
  -6  -1 -18    3.14    0.20 
  -5  -1 -18   10.60    0.31 
  -4  -1 -18    2.15    0.16 
  -3  -1 -18   45.23    0.69 
  -2  -1 -18    5.74    0.19 
  -1  -1 -18    3.86    0.19 
   0  -1 -18   17.89    0.56 
   3  -1 -18    0.06    0.14 
   4  -1 -18    0.71    0.17 
   5  -1 -18   13.86    0.59 
   9  -1 -18   11.20    1.05 
  -9   0 -18   -0.10    0.14 
  -8   0 -18    2.49    0.26 
  -7   0 -18    0.00    0.08 
  -6   0 -18    1.18    0.12 
  -5   0 -18   -0.04    0.07 
  -4   0 -18    1.69    0.14 
  -3   0 -18    0.06    0.05 
  -2   0 -18    9.77    0.29 
  -1   0 -18   -0.01    0.07 
   0   0 -18    0.00    0.07 
   1   0 -18    0.08    0.06 
   6   0 -18    1.69    0.28 
   7   0 -18    0.36    0.18 
  -9   1 -18    0.45    0.16 
  -8   1 -18    0.52    0.12 
  -7   1 -18    2.84    0.23 
  -6   1 -18    3.39    0.18 
  -5   1 -18    9.83    0.32 
  -4   1 -18    2.14    0.17 
  -3   1 -18   44.55    0.69 
  -2   1 -18    5.57    0.29 
  -1   1 -18    3.76    0.25 
   0   1 -18   17.53    0.44 
   1   1 -18   -0.04    0.07 
   2   1 -18    0.59    0.14 
   5   1 -18   15.00    0.59 
  -8   2 -18    2.28    0.21 
  -7   2 -18    0.50    0.12 
  -6   2 -18    0.28    0.10 
  -5   2 -18    0.96    0.16 
  -4   2 -18   -0.08    0.06 
  -3   2 -18    6.98    0.26 
  -2   2 -18    5.96    0.31 
  -1   2 -18   17.96    0.58 
   0   2 -18    5.98    0.31 
   1   2 -18    5.69    0.31 
   2   2 -18    6.39    0.34 
   3   2 -18   14.95    0.57 
  -8   3 -18   -0.14    0.10 
  -7   3 -18    1.96    0.18 
  -6   3 -18    0.19    0.13 
  -5   3 -18    3.26    0.22 
  -4   3 -18   10.53    0.35 
  -3   3 -18    3.09    0.26 
  -2   3 -18    0.50    0.09 
  -1   3 -18    0.84    0.13 
   0   3 -18    7.75    0.36 
   1   3 -18   18.55    0.78 
   2   3 -18    3.56    0.27 
   4   3 -18    2.07    0.19 
   5   3 -18    5.69    0.29 
   6   3 -18   57.45    1.39 
  -8   4 -18    0.31    0.14 
  -7   4 -18    6.70    0.34 
  -6   4 -18    2.38    0.30 
  -5   4 -18    0.09    0.11 
  -4   4 -18    5.41    0.27 
  -3   4 -18    7.36    0.32 
  -2   4 -18    6.65    0.26 
  -1   4 -18    5.03    0.31 
   0   4 -18   28.62    0.86 
   1   4 -18    6.70    0.19 
   2   4 -18   11.93    0.36 
   3   4 -18    8.34    0.31 
   4   4 -18    5.06    0.21 
   5   4 -18   20.60    0.47 
   6   4 -18    0.85    0.22 
   7   4 -18    1.27    0.24 
   8   4 -18   -0.06    0.15 
  -7   5 -18    0.13    0.11 
  -6   5 -18    3.15    0.34 
  -5   5 -18   25.42    0.86 
  -4   5 -18    2.69    0.28 
  -3   5 -18    3.04    0.28 
  -2   5 -18    0.83    0.21 
   2   5 -18   14.62    0.44 
   3   5 -18    9.39    0.28 
   4   5 -18    2.09    0.16 
   5   5 -18    2.53    0.26 
   6   5 -18   16.33    0.60 
   7   5 -18    9.90    0.46 
  -6   6 -18    0.50    0.17 
  -5   6 -18    5.09    0.42 
  -4   6 -18    5.39    0.37 
  -3   6 -18    0.72    0.16 
   2   6 -18    4.15    0.23 
   3   6 -18    3.37    0.23 
   4   6 -18    4.20    0.29 
   5   6 -18    1.79    0.28 
   6   6 -18    9.42    0.48 
   7   6 -18   -0.04    0.16 
  -5   7 -18    0.14    0.17 
  -4   7 -18    0.51    0.29 
   1   7 -18    1.10    0.23 
   3   7 -18   -0.14    0.14 
   4   7 -18    1.06    0.23 
   5   7 -18    1.84    0.36 
  -4  -8 -17    4.44    0.40 
  -3  -8 -17    2.53    0.51 
  -2  -8 -17    1.00    0.27 
   0  -8 -17    9.66    0.64 
   2  -8 -17    3.71    0.48 
   4  -8 -17    0.62    0.26 
   5  -8 -17    0.10    0.27 
  -6  -7 -17    2.05    0.49 
  -5  -7 -17    0.16    0.16 
  -4  -7 -17    2.29    0.31 
  -3  -7 -17    0.47    0.23 
  -1  -7 -17   12.99    0.35 
   0  -7 -17    0.52    0.14 
   1  -7 -17    0.25    0.13 
   2  -7 -17    0.17    0.14 
   3  -7 -17   -0.09    0.18 
   4  -7 -17   -0.08    0.19 
   5  -7 -17    2.55    0.48 
   6  -7 -17    1.07    0.30 
  -7  -6 -17    0.01    0.24 
  -6  -6 -17    6.47    0.38 
  -5  -6 -17    5.14    0.33 
  -4  -6 -17    0.10    0.13 
  -2  -6 -17   14.41    0.66 
  -1  -6 -17    4.37    0.21 
   0  -6 -17    0.44    0.11 
   1  -6 -17    6.32    0.38 
   2  -6 -17    0.30    0.12 
   3  -6 -17   10.69    0.40 
   5  -6 -17    0.07    0.18 
   6  -6 -17    0.12    0.23 
   7  -6 -17    4.97    0.54 
  -7  -5 -17    0.66    0.19 
  -6  -5 -17    2.43    0.28 
  -5  -5 -17    2.73    0.44 
  -4  -5 -17   11.76    0.43 
  -3  -5 -17    4.75    0.40 
  -2  -5 -17    1.03    0.28 
  -1  -5 -17   16.03    0.48 
   0  -5 -17   -0.03    0.14 
   1  -5 -17    6.54    0.36 
   2  -5 -17    0.87    0.13 
   3  -5 -17    0.05    0.14 
   4  -5 -17    8.94    0.50 
   5  -5 -17   47.90    1.38 
   6  -5 -17   19.52    0.80 
   7  -5 -17   -0.01    0.20 
   8  -5 -17    2.03    0.48 
  -8  -4 -17    0.56    0.18 
  -7  -4 -17    4.83    0.32 
  -6  -4 -17    0.01    0.11 
  -5  -4 -17    1.68    0.21 
  -4  -4 -17   -0.19    0.13 
  -3  -4 -17    0.66    0.17 
  -2  -4 -17    2.74    0.23 
  -1  -4 -17   10.92    0.37 
   0  -4 -17   13.21    0.59 
   1  -4 -17    4.18    0.35 
   2  -4 -17    9.82    0.33 
   3  -4 -17   14.90    0.58 
   4  -4 -17    7.66    0.43 
   5  -4 -17   25.11    0.94 
   6  -4 -17    0.15    0.17 
   7  -4 -17    0.86    0.22 
  -8  -3 -17    0.62    0.17 
  -7  -3 -17    0.33    0.13 
  -6  -3 -17    0.25    0.11 
  -5  -3 -17    5.59    0.38 
  -4  -3 -17    0.25    0.12 
  -3  -3 -17    4.59    0.33 
  -2  -3 -17    0.20    0.09 
  -1  -3 -17   22.98    0.55 
   0  -3 -17    3.77    0.33 
   1  -3 -17   57.98    1.59 
   3  -3 -17   37.71    1.05 
   4  -3 -17    4.40    0.24 
   5  -3 -17   10.73    0.38 
   6  -3 -17   18.95    0.75 
   7  -3 -17    2.46    0.36 
   8  -3 -17    0.04    0.19 
  -9  -2 -17   26.79    0.71 
  -8  -2 -17    0.47    0.15 
  -7  -2 -17   54.63    1.60 
  -6  -2 -17   -0.14    0.09 
  -5  -2 -17    0.71    0.09 
  -4  -2 -17    6.04    0.21 
  -3  -2 -17    0.09    0.06 
  -2  -2 -17   56.16    0.81 
  -1  -2 -17    1.97    0.16 
   0  -2 -17    7.98    0.42 
   1  -2 -17    1.66    0.25 
   3  -2 -17   20.21    0.68 
   4  -2 -17    4.85    0.25 
   5  -2 -17    3.18    0.30 
   6  -2 -17    4.87    0.36 
   7  -2 -17   28.83    1.17 
  -9  -1 -17    0.78    0.16 
  -8  -1 -17   29.26    0.71 
  -7  -1 -17    2.49    0.34 
  -6  -1 -17    4.55    0.20 
  -5  -1 -17    0.39    0.07 
  -4  -1 -17    2.09    0.15 
  -3  -1 -17   16.34    0.33 
  -2  -1 -17    0.09    0.05 
  -1  -1 -17    0.56    0.08 
   0  -1 -17    0.48    0.09 
   1  -1 -17    0.48    0.11 
   2  -1 -17   18.48    0.67 
   3  -1 -17    6.12    0.44 
   9  -1 -17    1.27    0.28 
  -9   0 -17    1.11    0.17 
  -8   0 -17    0.12    0.15 
  -7   0 -17    8.86    0.30 
  -6   0 -17    0.04    0.07 
  -5   0 -17    3.45    0.19 
  -4   0 -17   -0.12    0.05 
  -3   0 -17   16.87    0.33 
  -2   0 -17    0.00    0.05 
  -1   0 -17    4.29    0.15 
   0   0 -17    0.02    0.05 
   1   0 -17    0.14    0.06 
   2   0 -17    0.02    0.11 
   7   0 -17    3.35    0.34 
  -9   1 -17    0.80    0.17 
  -8   1 -17   29.49    0.55 
  -7   1 -17    3.07    0.22 
  -6   1 -17    4.50    0.30 
  -5   1 -17    0.26    0.07 
  -4   1 -17    1.96    0.13 
  -3   1 -17   16.49    0.33 
  -2   1 -17    0.16    0.05 
  -1   1 -17    0.65    0.11 
   0   1 -17    0.29    0.06 
   1   1 -17    0.49    0.09 
   2   1 -17   18.22    0.60 
   3   1 -17    6.12    0.32 
   5   1 -17   15.09    0.58 
  -9   2 -17   25.87    0.54 
  -8   2 -17    0.31    0.10 
  -7   2 -17   54.42    1.02 
  -6   2 -17    0.06    0.07 
  -5   2 -17    0.57    0.09 
  -4   2 -17    5.63    0.19 
  -3   2 -17    0.15    0.06 
  -2   2 -17   55.99    1.00 
  -1   2 -17    1.97    0.14 
   0   2 -17    8.25    0.27 
   1   2 -17    1.23    0.16 
   2   2 -17   25.04    0.74 
   3   2 -17   21.45    0.72 
  -8   3 -17    0.49    0.12 
  -7   3 -17    0.13    0.10 
  -6   3 -17    0.40    0.08 
  -5   3 -17    5.61    0.25 
  -4   3 -17    0.15    0.07 
  -3   3 -17    4.58    0.21 
  -2   3 -17    0.30    0.11 
  -1   3 -17   23.19    0.70 
   0   3 -17    4.14    0.26 
   2   3 -17    0.14    0.06 
   3   3 -17   37.50    0.89 
   4   3 -17    3.93    0.22 
   5   3 -17   10.81    0.39 
   6   3 -17   18.64    0.58 
   7   3 -17    2.07    0.24 
   8   3 -17    0.03    0.12 
  -8   4 -17    0.25    0.11 
  -7   4 -17    4.60    0.29 
  -6   4 -17   -0.07    0.09 
  -5   4 -17    1.93    0.39 
  -4   4 -17   -0.08    0.09 
  -3   4 -17    0.97    0.15 
  -2   4 -17    2.78    0.18 
  -1   4 -17   10.98    0.46 
   1   4 -17    4.38    0.19 
   2   4 -17    9.73    0.32 
   3   4 -17   15.66    0.46 
   4   4 -17    7.47    0.25 
   5   4 -17   24.56    0.53 
   6   4 -17    0.18    0.10 
   7   4 -17    0.66    0.16 
   8   4 -17    0.98    0.25 
  -7   5 -17    0.95    0.22 
  -5   5 -17    2.01    0.28 
  -4   5 -17   12.35    0.38 
  -2   5 -17    1.01    0.20 
  -1   5 -17   15.74    0.58 
   0   5 -17   -0.09    0.09 
   1   5 -17    6.73    0.27 
   2   5 -17    0.91    0.17 
   3   5 -17    0.03    0.09 
   4   5 -17    9.51    0.29 
   5   5 -17   48.74    1.20 
   7   5 -17   -0.17    0.16 
   8   5 -17    2.02    0.30 
  -7   6 -17    0.35    0.20 
  -6   6 -17    6.76    0.47 
  -5   6 -17    5.36    0.29 
  -4   6 -17    0.09    0.13 
  -3   6 -17    0.73    0.16 
  -2   6 -17   14.31    0.57 
   0   6 -17    0.31    0.15 
   1   6 -17    6.28    0.23 
   2   6 -17    0.13    0.07 
   3   6 -17    9.93    0.32 
   4   6 -17    1.22    0.27 
   6   6 -17    0.16    0.14 
   7   6 -17    5.26    0.38 
  -6   7 -17    0.64    0.21 
  -4   7 -17    2.31    0.23 
  -3   7 -17    1.15    0.25 
   0   7 -17    0.37    0.18 
   1   7 -17    0.12    0.09 
   2   7 -17    0.11    0.13 
   3   7 -17   -0.08    0.12 
   4   7 -17    0.23    0.13 
   5   7 -17    1.89    0.30 
   6   7 -17    2.18    0.38 
  -4   8 -17    4.06    0.45 
   3   8 -17    1.85    0.32 
   4   8 -17    0.57    0.18 
   5   8 -17    0.52    0.18 
  -3  -9 -16    0.66    0.29 
  -2  -9 -16    1.20    0.29 
  -5  -8 -16   11.37    0.73 
  -4  -8 -16    0.28    0.19 
  -2  -8 -16    5.38    0.54 
  -1  -8 -16   17.97    0.80 
   0  -8 -16    1.89    0.42 
   2  -8 -16    0.96    0.25 
   3  -8 -16    0.12    0.24 
   4  -8 -16    2.30    0.40 
   5  -8 -16    1.65    0.44 
  -6  -7 -16   -0.15    0.25 
  -5  -7 -16    5.68    0.37 
  -4  -7 -16    3.42    0.31 
  -3  -7 -16    0.73    0.15 
  -2  -7 -16   31.51    1.04 
  -1  -7 -16    0.55    0.11 
   0  -7 -16    7.72    0.32 
   1  -7 -16    0.26    0.12 
   2  -7 -16   -0.01    0.12 
   3  -7 -16    0.46    0.19 
   5  -7 -16    3.62    0.44 
   6  -7 -16   14.57    0.72 
  -7  -6 -16   23.79    0.97 
  -6  -6 -16    8.76    0.40 
  -5  -6 -16    0.14    0.13 
  -4  -6 -16    2.24    0.26 
  -3  -6 -16    0.15    0.11 
  -2  -6 -16   24.06    0.54 
  -1  -6 -16    3.29    0.19 
   0  -6 -16    2.17    0.17 
   1  -6 -16    0.23    0.10 
   2  -6 -16    0.28    0.11 
   3  -6 -16   10.23    0.38 
   4  -6 -16   13.46    0.61 
   5  -6 -16    0.74    0.22 
   6  -6 -16    7.31    0.53 
   7  -6 -16    1.86    0.44 
  -8  -5 -16    1.83    0.49 
  -7  -5 -16    4.68    0.35 
  -6  -5 -16    1.93    0.26 
  -5  -5 -16    0.34    0.14 
  -4  -5 -16    0.17    0.17 
  -3  -5 -16    0.78    0.18 
  -2  -5 -16   14.00    0.61 
  -1  -5 -16   32.33    0.73 
   0  -5 -16    0.17    0.07 
   1  -5 -16    6.15    0.34 
   2  -5 -16    0.15    0.09 
   3  -5 -16    6.62    0.29 
   4  -5 -16    4.44    0.36 
   6  -5 -16    1.13    0.30 
   7  -5 -16    5.56    0.50 
   8  -5 -16    0.15    0.24 
  -8  -4 -16   15.24    0.51 
  -7  -4 -16    7.38    0.34 
  -6  -4 -16    0.36    0.12 
  -5  -4 -16   -0.13    0.10 
  -4  -4 -16    1.18    0.16 
  -3  -4 -16   18.63    0.52 
  -2  -4 -16    6.58    0.30 
  -1  -4 -16   15.93    0.45 
   0  -4 -16    1.71    0.25 
   1  -4 -16    0.03    0.10 
   2  -4 -16    1.06    0.19 
   3  -4 -16    6.92    0.38 
   4  -4 -16   28.56    0.89 
   5  -4 -16    1.30    0.23 
   6  -4 -16    0.14    0.18 
   7  -4 -16    5.37    0.45 
   8  -4 -16    1.81    0.39 
   9  -4 -16    4.29    0.51 
  -9  -3 -16    3.30    0.35 
  -8  -3 -16    7.50    0.36 
  -7  -3 -16    1.21    0.29 
  -6  -3 -16    1.57    0.20 
  -5  -3 -16    3.85    0.24 
  -4  -3 -16    0.86    0.14 
  -3  -3 -16    0.85    0.21 
  -2  -3 -16   15.02    0.41 
  -1  -3 -16   11.77    0.36 
   0  -3 -16   45.46    0.88 
   1  -3 -16    4.62    0.33 
   3  -3 -16    3.61    0.27 
   4  -3 -16    0.92    0.21 
   5  -3 -16    3.71    0.24 
   6  -3 -16    7.31    0.51 
   7  -3 -16    0.41    0.31 
   8  -3 -16    0.13    0.18 
  -9  -2 -16   15.99    0.53 
  -8  -2 -16    3.38    0.41 
  -7  -2 -16    3.23    0.26 
  -6  -2 -16    0.86    0.12 
  -5  -2 -16   16.14    0.44 
  -4  -2 -16   37.14    0.68 
  -3  -2 -16   13.55    0.28 
  -2  -2 -16  138.64    1.76 
  -1  -2 -16    0.05    0.06 
   0  -2 -16    1.73    0.22 
   1  -2 -16    0.18    0.11 
   2  -2 -16    8.72    0.44 
   3  -2 -16   12.61    0.36 
   4  -2 -16    4.80    0.24 
   5  -2 -16    0.86    0.21 
   6  -2 -16    0.00    0.12 
   7  -2 -16   30.55    1.00 
  -9  -1 -16    0.32    0.20 
  -8  -1 -16   31.78    0.73 
  -7  -1 -16   -0.14    0.07 
  -6  -1 -16   13.23    0.29 
  -5  -1 -16    0.19    0.06 
  -4  -1 -16   17.07    0.39 
  -3  -1 -16   85.61    1.15 
  -2  -1 -16   11.78    0.26 
  -1  -1 -16   -0.01    0.04 
   0  -1 -16   35.39    0.56 
   2  -1 -16   69.32    1.70 
   3  -1 -16    6.50    0.37 
   9  -1 -16   -0.15    0.33 
  -9   0 -16    0.04    0.14 
  -8   0 -16    0.48    0.10 
  -7   0 -16    0.09    0.07 
  -6   0 -16    0.09    0.06 
  -5   0 -16   -0.06    0.05 
  -4   0 -16    3.07    0.16 
  -3   0 -16    0.01    0.04 
  -2   0 -16    1.73    0.10 
  -1   0 -16    0.02    0.04 
   0   0 -16    7.98    0.25 
   1   0 -16   -0.02    0.05 
   2   0 -16   17.67    0.56 
   6   0 -16    6.37    0.39 
   7   0 -16    0.12    0.15 
  -9   1 -16    0.21    0.12 
  -8   1 -16   31.56    0.68 
  -7   1 -16    0.03    0.07 
  -6   1 -16   13.48    0.37 
  -5   1 -16    0.05    0.07 
  -4   1 -16   17.63    0.41 
  -3   1 -16   85.90    1.15 
  -2   1 -16   11.62    0.31 
  -1   1 -16    0.05    0.06 
   0   1 -16   35.97    0.68 
   1   1 -16    6.33    0.23 
   2   1 -16   68.43    1.62 
   3   1 -16    6.08    0.31 
   5   1 -16    0.77    0.19 
  -9   2 -16   15.54    0.40 
  -8   2 -16    3.75    0.21 
  -7   2 -16    3.14    0.18 
  -6   2 -16    0.58    0.10 
  -5   2 -16   15.87    0.41 
  -4   2 -16   36.98    0.60 
  -3   2 -16   13.82    0.35 
  -2   2 -16  136.57    1.76 
  -1   2 -16    0.05    0.05 
   0   2 -16    2.14    0.18 
   1   2 -16    0.06    0.07 
   2   2 -16    8.81    0.38 
   3   2 -16   12.12    0.47 
   5   2 -16    1.11    0.14 
   6   2 -16   -0.01    0.09 
  -9   3 -16    2.40    0.23 
  -8   3 -16    7.25    0.27 
  -7   3 -16    0.72    0.10 
  -6   3 -16    1.73    0.15 
  -5   3 -16    3.72    0.21 
  -4   3 -16    0.95    0.13 
  -3   3 -16    0.75    0.17 
  -2   3 -16   14.81    0.40 
  -1   3 -16   12.30    0.33 
   0   3 -16   46.55    1.17 
   1   3 -16    4.65    0.15 
   2   3 -16    3.74    0.17 
   3   3 -16    3.81    0.20 
   4   3 -16    1.17    0.12 
   5   3 -16    4.34    0.25 
   6   3 -16    8.92    0.37 
   8   3 -16   -0.13    0.14 
   9   3 -16    1.96    0.28 
  -8   4 -16   15.31    0.39 
  -7   4 -16    7.20    0.26 
  -6   4 -16    0.23    0.16 
  -5   4 -16   -0.09    0.12 
  -4   4 -16    1.12    0.20 
  -3   4 -16   19.12    0.48 
  -2   4 -16    6.92    0.25 
  -1   4 -16   15.62    0.55 
   1   4 -16    0.07    0.07 
   2   4 -16    1.07    0.14 
   3   4 -16    7.12    0.28 
   4   4 -16   28.51    0.57 
   5   4 -16    1.36    0.18 
   6   4 -16    0.10    0.10 
   7   4 -16    5.61    0.32 
   8   4 -16    1.59    0.28 
   9   4 -16    5.01    0.36 
  -8   5 -16    2.17    0.38 
  -7   5 -16    4.50    0.32 
  -5   5 -16    0.14    0.09 
  -4   5 -16    0.28    0.09 
  -3   5 -16    0.51    0.09 
  -2   5 -16   15.09    0.56 
  -1   5 -16   30.79    0.93 
   0   5 -16    0.16    0.08 
   1   5 -16    6.16    0.24 
   2   5 -16    0.13    0.07 
   3   5 -16    7.23    0.24 
   4   5 -16    4.05    0.28 
   5   5 -16    3.56    0.27 
   6   5 -16    0.86    0.21 
   7   5 -16    5.38    0.36 
   8   5 -16   -0.02    0.15 
  -7   6 -16   23.93    0.88 
  -6   6 -16    8.11    0.49 
  -5   6 -16    0.08    0.09 
  -4   6 -16    2.20    0.16 
  -3   6 -16    0.05    0.10 
  -1   6 -16    3.51    0.21 
   0   6 -16    2.12    0.18 
   1   6 -16    0.02    0.07 
   2   6 -16    0.34    0.10 
   3   6 -16    9.98    0.39 
   4   6 -16   13.64    0.48 
   5   6 -16    1.04    0.23 
   6   6 -16    7.50    0.42 
   7   6 -16    2.07    0.30 
  -6   7 -16    0.08    0.18 
  -5   7 -16    5.77    0.31 
  -4   7 -16    3.77    0.24 
  -3   7 -16    0.99    0.15 
   0   7 -16    7.70    0.29 
   1   7 -16    0.42    0.13 
   2   7 -16    0.07    0.11 
   3   7 -16    0.28    0.12 
   4   7 -16    4.02    0.30 
   5   7 -16    3.48    0.32 
   6   7 -16   14.24    0.58 
  -5   8 -16   11.61    0.43 
  -4   8 -16    0.12    0.17 
  -3   8 -16    0.96    0.21 
   1   8 -16   -0.06    0.14 
   2   8 -16    1.35    0.28 
   3   8 -16    0.14    0.15 
   4   8 -16    2.66    0.31 
   5   8 -16    1.62    0.31 
  -3   9 -16    0.71    0.23 
   3   9 -16    5.12    0.44 
  -4  -9 -15   10.87    0.76 
  -3  -9 -15    0.01    0.26 
  -2  -9 -15   11.60    0.75 
  -5  -8 -15    2.40    0.48 
  -4  -8 -15    6.22    0.39 
  -3  -8 -15    0.15    0.15 
  -2  -8 -15   -0.17    0.20 
   0  -8 -15    0.79    0.26 
   1  -8 -15   -0.08    0.18 
   2  -8 -15    1.18    0.24 
   3  -8 -15    0.96    0.22 
   6  -8 -15    0.55    0.27 
  -7  -7 -15    1.36    0.32 
  -6  -7 -15    1.96    0.45 
  -5  -7 -15    0.42    0.15 
  -4  -7 -15    0.14    0.13 
  -3  -7 -15   -0.17    0.15 
  -2  -7 -15   -0.24    0.17 
  -1  -7 -15    0.21    0.10 
   0  -7 -15    0.09    0.09 
   1  -7 -15    2.71    0.23 
   2  -7 -15    5.49    0.38 
   3  -7 -15    1.44    0.32 
   4  -7 -15    0.46    0.20 
   5  -7 -15    0.80    0.24 
   6  -7 -15    1.80    0.42 
   7  -7 -15    7.11    0.60 
  -8  -6 -15    0.93    0.33 
  -7  -6 -15    5.96    0.52 
  -6  -6 -15    3.69    0.30 
  -5  -6 -15    6.51    0.45 
  -4  -6 -15    1.07    0.17 
  -3  -6 -15   -0.12    0.10 
  -2  -6 -15   48.46    0.88 
  -1  -6 -15   27.57    0.59 
   0  -6 -15    0.15    0.08 
   1  -6 -15   16.37    0.44 
   2  -6 -15    0.11    0.09 
   3  -6 -15    9.75    0.41 
   4  -6 -15    2.10    0.31 
   6  -6 -15    0.14    0.20 
   7  -6 -15   -0.06    0.21 
   8  -6 -15   -0.01    0.23 
  -8  -5 -15    0.97    0.29 
  -7  -5 -15   25.91    0.66 
  -6  -5 -15   10.06    0.39 
  -5  -5 -15    0.37    0.12 
  -4  -5 -15   31.55    0.74 
  -3  -5 -15    4.26    0.36 
  -2  -5 -15   21.21    0.75 
  -1  -5 -15   41.66    0.86 
   0  -5 -15   -0.07    0.06 
   1  -5 -15    4.45    0.22 
   2  -5 -15    6.11    0.27 
   3  -5 -15   17.99    0.48 
   4  -5 -15   86.63    1.51 
   5  -5 -15    4.46    0.39 
   6  -5 -15    5.87    0.45 
   7  -5 -15   -0.08    0.20 
   8  -5 -15   10.96    0.66 
   9  -5 -15    0.38    0.26 
  -9  -4 -15    0.43    0.27 
  -8  -4 -15    4.11    0.32 
  -7  -4 -15    6.39    0.33 
  -6  -4 -15    4.78    0.27 
  -5  -4 -15    1.43    0.18 
  -4  -4 -15    8.50    0.32 
  -3  -4 -15    1.25    0.24 
  -2  -4 -15   30.78    0.68 
  -1  -4 -15    0.04    0.07 
   0  -4 -15   28.20    0.63 
   1  -4 -15    1.07    0.12 
   2  -4 -15    4.73    0.22 
   3  -4 -15    8.41    0.41 
   4  -4 -15    0.37    0.12 
   5  -4 -15   17.69    0.50 
   7  -4 -15    3.02    0.44 
   9  -4 -15    0.65    0.22 
  -9  -3 -15    0.66    0.18 
  -8  -3 -15    1.87    0.21 
  -7  -3 -15    1.17    0.17 
  -6  -3 -15    2.49    0.21 
  -5  -3 -15   10.24    0.34 
  -4  -3 -15   30.73    0.67 
  -3  -3 -15    8.24    0.32 
  -2  -3 -15    2.48    0.17 
  -1  -3 -15    0.21    0.08 
   0  -3 -15    0.71    0.12 
   1  -3 -15   44.03    1.23 
   2  -3 -15    0.23    0.07 
   3  -3 -15   13.92    0.40 
   4  -3 -15    4.03    0.29 
   5  -3 -15    5.66    0.27 
   6  -3 -15   22.45    0.80 
   7  -3 -15    7.91    0.49 
  -9  -2 -15   -0.11    0.13 
  -8  -2 -15   19.71    0.72 
  -7  -2 -15    6.24    0.29 
  -6  -2 -15    5.19    0.18 
  -5  -2 -15    6.06    0.19 
  -4  -2 -15   31.97    0.50 
  -3  -2 -15   28.78    0.61 
  -2  -2 -15   46.36    0.67 
  -1  -2 -15    0.01    0.06 
   0  -2 -15    0.17    0.06 
   1  -2 -15   16.47    0.41 
   3  -2 -15    3.74    0.19 
   4  -2 -15    0.65    0.11 
   6  -2 -15    3.25    0.30 
   7  -2 -15   11.23    0.56 
 -10  -1 -15   22.59    0.63 
  -9  -1 -15    2.84    0.41 
  -8  -1 -15   -0.02    0.09 
  -7  -1 -15    0.88    0.12 
  -6  -1 -15    0.00    0.06 
  -5  -1 -15    5.50    0.20 
  -4  -1 -15   -0.05    0.04 
  -3  -1 -15   37.38    0.57 
  -2  -1 -15    4.50    0.15 
  -1  -1 -15    0.17    0.04 
   0  -1 -15    0.51    0.08 
   2  -1 -15    5.74    0.35 
   4  -1 -15   12.92    0.49 
 -10   0 -15   -0.23    0.15 
  -9   0 -15    0.19    0.14 
  -8   0 -15    0.14    0.08 
  -7   0 -15    1.21    0.14 
  -6   0 -15    0.02    0.05 
  -5   0 -15    2.33    0.13 
  -4   0 -15   -0.05    0.04 
  -3   0 -15    2.38    0.18 
  -2   0 -15   -0.06    0.03 
  -1   0 -15    0.85    0.08 
   0   0 -15    0.04    0.04 
   1   0 -15    3.02    0.20 
   2   0 -15    0.00    0.06 
   4   0 -15   -0.07    0.08 
   7   0 -15    0.09    0.14 
 -10   1 -15   22.79    0.63 
  -9   1 -15    2.69    0.21 
  -8   1 -15    0.09    0.10 
  -7   1 -15    1.05    0.14 
  -6   1 -15    0.10    0.06 
  -5   1 -15    5.72    0.18 
  -4   1 -15   -0.03    0.04 
  -3   1 -15   37.67    0.57 
  -2   1 -15    4.28    0.15 
  -1   1 -15    0.36    0.06 
   0   1 -15    0.56    0.09 
   1   1 -15    6.48    0.30 
   2   1 -15    5.37    0.28 
   3   1 -15    4.61    0.27 
   5   1 -15    0.46    0.14 
   6   1 -15    6.26    0.40 
  -9   2 -15    0.11    0.12 
  -8   2 -15   19.94    0.51 
  -7   2 -15    5.99    0.22 
  -6   2 -15    5.30    0.19 
  -5   2 -15    5.65    0.19 
  -4   2 -15   31.21    0.53 
  -3   2 -15   28.58    0.47 
  -2   2 -15   44.87    0.81 
  -1   2 -15    0.04    0.05 
   0   2 -15    0.08    0.06 
   1   2 -15   16.00    0.36 
   2   2 -15    9.62    0.39 
   3   2 -15    3.65    0.14 
   4   2 -15    0.76    0.10 
   5   2 -15    1.25    0.16 
   6   2 -15    3.77    0.23 
   7   2 -15   11.85    0.46 
   8   2 -15   13.56    0.52 
  -9   3 -15    0.07    0.18 
  -8   3 -15    1.78    0.18 
  -7   3 -15    1.09    0.15 
  -6   3 -15    3.32    0.28 
  -5   3 -15    9.91    0.31 
  -4   3 -15   30.86    0.87 
  -3   3 -15    8.27    0.36 
  -2   3 -15    2.31    0.14 
  -1   3 -15    0.39    0.10 
   0   3 -15    0.52    0.13 
   1   3 -15   45.07    0.74 
   2   3 -15    0.23    0.05 
   3   3 -15   13.82    0.40 
   4   3 -15    4.17    0.17 
   5   3 -15    5.68    0.27 
   6   3 -15   22.37    0.66 
   7   3 -15    8.50    0.38 
   8   3 -15    0.19    0.11 
   9   3 -15    0.95    0.24 
  -9   4 -15    0.37    0.14 
  -8   4 -15    4.18    0.24 
  -7   4 -15    6.03    0.29 
  -6   4 -15    4.65    0.25 
  -5   4 -15    1.46    0.13 
  -4   4 -15    8.58    0.25 
  -3   4 -15    0.85    0.18 
  -2   4 -15   30.96    0.63 
  -1   4 -15   -0.05    0.06 
   0   4 -15   28.68    0.51 
   1   4 -15    0.92    0.10 
   2   4 -15    4.61    0.17 
   3   4 -15    8.50    0.25 
   4   4 -15    0.34    0.07 
   5   4 -15   18.26    0.55 
   6   4 -15    1.13    0.19 
   7   4 -15    2.14    0.28 
   8   4 -15    0.44    0.15 
   9   4 -15    0.54    0.17 
  -8   5 -15    1.40    0.22 
  -7   5 -15   25.47    0.62 
  -6   5 -15    9.94    0.33 
  -5   5 -15    0.33    0.12 
  -4   5 -15   32.20    0.53 
  -3   5 -15    4.20    0.16 
   0   5 -15   -0.01    0.07 
   1   5 -15    5.21    0.22 
   2   5 -15    6.19    0.26 
   3   5 -15   18.33    0.41 
   4   5 -15   86.67    1.92 
   5   5 -15    4.87    0.30 
   6   5 -15    5.98    0.34 
   7   5 -15    0.00    0.12 
   8   5 -15   11.13    0.50 
  -8   6 -15    1.40    0.24 
  -7   6 -15    7.77    0.48 
  -6   6 -15    3.26    0.26 
  -5   6 -15    6.45    0.30 
  -4   6 -15    1.24    0.17 
  -3   6 -15    0.06    0.08 
  -1   6 -15   29.14    0.70 
   0   6 -15    0.17    0.09 
   1   6 -15   16.73    0.38 
   2   6 -15    0.28    0.10 
   3   6 -15   10.14    0.39 
   4   6 -15    1.10    0.21 
   5   6 -15    2.33    0.24 
   6   6 -15    0.34    0.17 
   7   6 -15   -0.06    0.15 
   8   6 -15    0.25    0.17 
  -7   7 -15    2.31    0.40 
  -6   7 -15    2.35    0.28 
  -5   7 -15    0.29    0.12 
  -4   7 -15   -0.12    0.09 
  -3   7 -15   -0.01    0.12 
  -2   7 -15   -0.03    0.12 
  -1   7 -15    0.26    0.12 
   0   7 -15   -0.06    0.08 
   1   7 -15    2.52    0.18 
   2   7 -15    6.12    0.32 
   3   7 -15    1.40    0.23 
   4   7 -15    0.89    0.22 
   5   7 -15    1.10    0.26 
   6   7 -15    1.38    0.33 
   7   7 -15    7.15    0.50 
  -5   8 -15    2.87    0.27 
  -4   8 -15    6.07    0.43 
  -2   8 -15   -0.02    0.15 
  -1   8 -15    4.51    0.33 
   0   8 -15    0.39    0.18 
   1   8 -15    0.22    0.15 
   2   8 -15    1.24    0.26 
   3   8 -15    1.00    0.26 
   4   8 -15    0.63    0.16 
   5   8 -15    2.66    0.42 
   6   8 -15    0.43    0.18 
  -4   9 -15   11.80    0.61 
  -3   9 -15   -0.03    0.17 
  -2   9 -15   12.29    0.59 
   1   9 -15   -0.26    0.19 
   2   9 -15    6.20    0.46 
   3   9 -15    7.26    0.44 
   4   9 -15    3.03    0.38 
  -4  -9 -14   17.48    0.90 
  -3  -9 -14   -0.15    0.23 
   4  -9 -14    1.70    0.38 
   5  -9 -14    0.99    0.33 
  -6  -8 -14    4.53    0.55 
  -5  -8 -14    0.20    0.24 
  -4  -8 -14    1.22    0.19 
  -3  -8 -14    6.57    0.37 
  -2  -8 -14    0.20    0.14 
  -1  -8 -14    1.68    0.37 
   1  -8 -14    2.85    0.35 
   2  -8 -14    1.49    0.31 
   3  -8 -14    1.83    0.35 
   4  -8 -14    9.59    0.53 
   5  -8 -14   -0.05    0.22 
   6  -8 -14    1.35    0.31 
  -7  -7 -14    0.44    0.28 
  -6  -7 -14    4.52    0.49 
  -5  -7 -14    3.23    0.30 
  -4  -7 -14    0.11    0.15 
  -3  -7 -14    0.15    0.12 
  -2  -7 -14    2.55    0.22 
  -1  -7 -14    4.95    0.24 
   0  -7 -14    0.53    0.11 
   1  -7 -14    1.64    0.17 
   2  -7 -14    0.36    0.15 
   3  -7 -14    0.35    0.16 
   4  -7 -14    1.86    0.33 
   5  -7 -14    7.93    0.57 
   7  -7 -14    1.16    0.30 
  -8  -6 -14   -0.24    0.24 
  -7  -6 -14   18.86    0.83 
  -6  -6 -14    4.54    0.42 
  -5  -6 -14    2.68    0.25 
  -4  -6 -14    0.23    0.11 
  -3  -6 -14    0.51    0.12 
  -2  -6 -14   39.90    0.74 
  -1  -6 -14   -0.05    0.07 
   0  -6 -14    0.02    0.07 
   1  -6 -14    1.05    0.14 
   2  -6 -14   -0.05    0.08 
   3  -6 -14    6.01    0.37 
   4  -6 -14   40.88    1.16 
   5  -6 -14    0.02    0.17 
   6  -6 -14    0.30    0.19 
   7  -6 -14    0.75    0.22 
   8  -6 -14    3.40    0.49 
  -9  -5 -14    0.16    0.27 
  -8  -5 -14   -0.29    0.21 
  -7  -5 -14    6.14    0.46 
  -6  -5 -14    5.09    0.29 
  -5  -5 -14    3.33    0.25 
  -4  -5 -14    1.93    0.21 
  -3  -5 -14   11.98    0.38 
  -2  -5 -14    9.63    0.29 
  -1  -5 -14  142.21    2.28 
   0  -5 -14    8.77    0.24 
   1  -5 -14   45.03    0.72 
   2  -5 -14   13.71    0.39 
   3  -5 -14    6.65    0.28 
   4  -5 -14    4.06    0.32 
   5  -5 -14    3.50    0.33 
   6  -5 -14    0.32    0.22 
   8  -5 -14    6.90    0.53 
   9  -5 -14    2.29    0.46 
  -9  -4 -14    7.48    0.57 
  -8  -4 -14    0.85    0.16 
  -7  -4 -14    0.15    0.11 
  -6  -4 -14    9.81    0.35 
  -5  -4 -14    0.26    0.09 
  -4  -4 -14    5.21    0.34 
  -3  -4 -14   18.91    0.34 
  -2  -4 -14   11.71    0.25 
  -1  -4 -14    9.31    0.23 
   0  -4 -14    0.05    0.07 
   1  -4 -14   38.22    0.61 
   2  -4 -14   11.92    0.35 
   3  -4 -14   25.98    0.79 
   4  -4 -14    0.86    0.20 
   5  -4 -14    4.87    0.35 
   6  -4 -14    4.86    0.38 
   7  -4 -14    4.70    0.39 
   8  -4 -14    1.50    0.34 
   9  -4 -14    8.25    0.81 
  -9  -3 -14    4.04    0.31 
  -8  -3 -14   12.05    0.41 
  -7  -3 -14    2.43    0.30 
  -6  -3 -14    6.10    0.27 
  -5  -3 -14    2.71    0.19 
  -4  -3 -14    3.29    0.19 
  -3  -3 -14    2.20    0.17 
  -2  -3 -14   41.59    0.80 
  -1  -3 -14    0.43    0.08 
   0  -3 -14   28.28    0.60 
   1  -3 -14    4.71    0.21 
   2  -3 -14   27.94    0.58 
   3  -3 -14   10.94    0.35 
   4  -3 -14    4.32    0.22 
   5  -3 -14    1.45    0.17 
   6  -3 -14    1.88    0.27 
   7  -3 -14    0.65    0.17 
   8  -3 -14    2.94    0.39 
 -10  -2 -14    7.78    0.45 
  -9  -2 -14    0.34    0.13 
  -8  -2 -14    0.78    0.13 
  -7  -2 -14    0.03    0.08 
  -6  -2 -14    0.44    0.06 
  -5  -2 -14    4.57    0.15 
  -4  -2 -14   86.37    1.12 
  -3  -2 -14   38.07    0.57 
  -2  -2 -14    4.52    0.15 
  -1  -2 -14   14.33    0.37 
   0  -2 -14   95.61    1.55 
   1  -2 -14    8.96    0.28 
   3  -2 -14    0.27    0.07 
   4  -2 -14   -0.02    0.06 
 -10  -1 -14    6.77    0.46 
  -9  -1 -14    6.95    0.49 
  -8  -1 -14    0.49    0.12 
  -7  -1 -14    3.25    0.15 
  -6  -1 -14   -0.04    0.05 
  -5  -1 -14   71.94    0.99 
  -4  -1 -14   22.84    0.39 
  -3  -1 -14    4.27    0.14 
  -2  -1 -14    0.84    0.08 
  -1  -1 -14   -0.02    0.03 
   0  -1 -14   15.02    0.28 
   4  -1 -14    1.54    0.19 
   8  -1 -14    1.47    0.30 
 -10   0 -14    2.94    0.31 
  -9   0 -14    0.05    0.12 
  -8   0 -14   -0.02    0.07 
  -7   0 -14    0.06    0.06 
  -6   0 -14    4.68    0.17 
  -5   0 -14   -0.02    0.04 
  -4   0 -14    2.25    0.11 
  -3   0 -14    0.05    0.05 
  -2   0 -14    3.10    0.12 
  -1   0 -14    0.02    0.03 
   0   0 -14   17.35    0.37 
   1   0 -14    0.04    0.04 
   2   0 -14    0.37    0.07 
   4   0 -14   18.86    0.64 
   7   0 -14    5.54    0.38 
 -10   1 -14    6.83    0.36 
  -9   1 -14    7.98    0.29 
  -8   1 -14    0.57    0.10 
  -7   1 -14    3.09    0.16 
  -6   1 -14    0.01    0.06 
  -5   1 -14   71.14    0.99 
  -4   1 -14   23.20    0.40 
  -3   1 -14    4.19    0.14 
  -2   1 -14    0.73    0.07 
  -1   1 -14    0.01    0.04 
   0   1 -14   15.20    0.28 
   1   1 -14    5.06    0.19 
   2   1 -14   -0.01    0.06 
   3   1 -14   22.50    0.45 
   5   1 -14    2.54    0.23 
 -10   2 -14    8.58    0.31 
  -9   2 -14    0.20    0.10 
  -8   2 -14    0.71    0.10 
  -7   2 -14    0.19    0.08 
  -6   2 -14    0.38    0.07 
  -5   2 -14    4.61    0.17 
  -4   2 -14   84.03    1.13 
  -3   2 -14   38.14    0.58 
  -2   2 -14    4.47    0.17 
  -1   2 -14   14.72    0.33 
   0   2 -14   94.24    1.51 
   1   2 -14    8.69    0.35 
   2   2 -14   20.43    0.40 
   3   2 -14    0.36    0.05 
   4   2 -14    0.05    0.05 
   5   2 -14   89.21    1.94 
   6   2 -14    0.86    0.14 
   7   2 -14    7.74    0.35 
   8   2 -14   12.76    0.48 
   9   2 -14    0.47    0.14 
  -9   3 -14    3.89    0.23 
  -8   3 -14   11.54    0.34 
  -7   3 -14    2.27    0.16 
  -6   3 -14    5.53    0.18 
  -5   3 -14    2.60    0.14 
  -4   3 -14    3.45    0.15 
  -3   3 -14    2.20    0.14 
  -2   3 -14   42.69    0.77 
  -1   3 -14    0.53    0.13 
   0   3 -14   29.12    0.49 
   1   3 -14    4.64    0.14 
   2   3 -14   28.07    0.78 
   3   3 -14   11.04    0.27 
   4   3 -14    4.29    0.17 
   5   3 -14    1.29    0.16 
   6   3 -14    1.97    0.20 
   8   3 -14    2.52    0.26 
   9   3 -14    1.42    0.24 
  10   3 -14    5.57    0.40 
  -9   4 -14    7.11    0.29 
  -8   4 -14    0.62    0.14 
  -7   4 -14   -0.03    0.15 
  -6   4 -14   10.13    0.25 
  -5   4 -14    0.31    0.07 
  -4   4 -14    5.53    0.20 
  -3   4 -14   18.70    0.40 
  -2   4 -14   11.62    0.32 
  -1   4 -14    9.08    0.38 
   0   4 -14    0.21    0.05 
   1   4 -14   38.43    0.66 
   2   4 -14   12.34    0.28 
   3   4 -14   26.47    0.51 
   4   4 -14    1.20    0.13 
   5   4 -14    5.15    0.27 
   6   4 -14    4.21    0.27 
   7   4 -14    6.33    0.49 
   9   4 -14    7.44    0.41 
  -9   5 -14    0.23    0.15 
  -8   5 -14   -0.04    0.19 
  -7   5 -14    6.00    0.44 
  -6   5 -14    5.56    0.25 
  -5   5 -14    3.14    0.19 
  -4   5 -14    1.91    0.13 
  -3   5 -14   11.96    0.27 
  -2   5 -14   10.02    0.38 
  -1   5 -14  140.76    2.92 
   0   5 -14    8.40    0.28 
   1   5 -14   46.02    0.78 
   2   5 -14   14.25    0.33 
   3   5 -14    6.39    0.22 
   4   5 -14    4.00    0.25 
   5   5 -14    3.48    0.25 
   6   5 -14   -0.07    0.13 
   7   5 -14   -0.08    0.12 
   8   5 -14    6.77    0.39 
   9   5 -14    2.42    0.33 
  -8   6 -14    0.16    0.13 
  -7   6 -14   19.19    0.75 
  -6   6 -14    4.13    0.25 
  -5   6 -14    2.36    0.16 
  -4   6 -14    0.58    0.10 
  -3   6 -14    0.23    0.06 
  -2   6 -14   39.46    0.69 
  -1   6 -14   -0.14    0.11 
   0   6 -14    0.00    0.06 
   1   6 -14    1.10    0.13 
   2   6 -14   -0.06    0.06 
   3   6 -14    5.65    0.29 
   4   6 -14   41.77    1.06 
   5   6 -14    0.15    0.11 
   6   6 -14    0.02    0.12 
   7   6 -14    1.40    0.33 
   8   6 -14    3.47    0.35 
  -7   7 -14    0.56    0.22 
  -6   7 -14    4.61    0.25 
  -5   7 -14    3.49    0.24 
  -4   7 -14    0.10    0.10 
  -3   7 -14    0.30    0.13 
  -2   7 -14    2.48    0.17 
  -1   7 -14    4.51    0.18 
   0   7 -14    0.60    0.10 
   1   7 -14    1.34    0.21 
   2   7 -14    0.36    0.12 
   3   7 -14    0.28    0.12 
   4   7 -14    1.19    0.23 
   7   7 -14    1.49    0.30 
  -6   8 -14    4.32    0.32 
  -5   8 -14   -0.04    0.18 
  -4   8 -14    1.52    0.32 
  -2   8 -14    0.05    0.19 
  -1   8 -14    1.73    0.20 
   0   8 -14    0.91    0.23 
   1   8 -14    2.37    0.30 
   2   8 -14    2.23    0.28 
   3   8 -14    2.19    0.28 
   4   8 -14    7.29    0.49 
   6   8 -14    1.00    0.22 
  -4   9 -14   18.19    0.74 
  -3   9 -14    0.02    0.18 
  -2   9 -14    2.68    0.35 
  -1   9 -14    2.11    0.33 
   0   9 -14    7.16    0.42 
   1   9 -14    6.42    0.40 
   2   9 -14    5.67    0.43 
   3   9 -14    5.70    0.41 
   5   9 -14    0.84    0.22 
  -1  10 -14    1.49    0.38 
   2  10 -14   11.19    0.60 
  -2 -10 -13    2.30    0.50 
  -1 -10 -13    5.84    0.55 
  -5  -9 -13    0.48    0.28 
  -4  -9 -13   35.95    1.29 
  -3  -9 -13    7.86    0.59 
  -2  -9 -13    0.57    0.22 
   4  -9 -13    0.32    0.26 
   5  -9 -13   23.00    0.98 
  -6  -8 -13    0.19    0.26 
  -5  -8 -13    0.17    0.25 
  -4  -8 -13   -0.01    0.15 
  -3  -8 -13   19.35    0.56 
  -2  -8 -13    9.34    0.53 
   1  -8 -13    0.01    0.10 
   2  -8 -13    0.19    0.16 
   3  -8 -13    1.62    0.32 
   4  -8 -13    7.29    0.49 
   5  -8 -13   20.09    0.81 
   6  -8 -13    0.19    0.24 
   7  -8 -13    0.03    0.25 
  -7  -7 -13    0.44    0.26 
  -6  -7 -13    1.98    0.40 
  -5  -7 -13    0.82    0.21 
  -4  -7 -13    0.32    0.13 
  -3  -7 -13    0.16    0.13 
  -2  -7 -13    5.23    0.23 
  -1  -7 -13    0.19    0.09 
   0  -7 -13    2.85    0.17 
   1  -7 -13    0.45    0.09 
   2  -7 -13    0.15    0.13 
   3  -7 -13    0.26    0.17 
   4  -7 -13    6.84    0.43 
   5  -7 -13    0.00    0.17 
   6  -7 -13    4.76    0.46 
   7  -7 -13    0.28    0.22 
   8  -7 -13    0.18    0.26 
  -8  -6 -13    0.10    0.25 
  -7  -6 -13    0.26    0.20 
  -6  -6 -13    2.70    0.26 
  -5  -6 -13    0.03    0.11 
  -4  -6 -13   10.30    0.37 
  -3  -6 -13    2.25    0.21 
  -2  -6 -13    2.27    0.14 
  -1  -6 -13   32.87    0.63 
   0  -6 -13    0.02    0.06 
   1  -6 -13   14.87    0.34 
   2  -6 -13    0.44    0.10 
   3  -6 -13    1.34    0.25 
   4  -6 -13   19.69    0.71 
   5  -6 -13    1.75    0.31 
   6  -6 -13    0.29    0.18 
   7  -6 -13    3.81    0.42 
   8  -6 -13    0.49    0.23 
  -9  -5 -13    0.69    0.19 
  -8  -5 -13    2.92    0.43 
  -7  -5 -13    0.14    0.13 
  -6  -5 -13    6.44    0.39 
  -5  -5 -13    0.07    0.10 
  -4  -5 -13    6.34    0.28 
  -3  -5 -13    6.94    0.24 
  -2  -5 -13    0.22    0.08 
  -1  -5 -13   10.00    0.33 
   0  -5 -13    1.66    0.12 
   1  -5 -13    0.06    0.06 
   2  -5 -13   12.78    0.36 
   3  -5 -13   42.62    0.84 
   4  -5 -13   58.01    1.49 
   5  -5 -13    0.16    0.13 
   6  -5 -13    0.37    0.18 
   7  -5 -13    2.01    0.36 
   8  -5 -13    0.69    0.25 
   9  -5 -13    9.79    0.91 
  -9  -4 -13    0.77    0.25 
  -8  -4 -13    2.75    0.26 
  -7  -4 -13    0.48    0.14 
  -6  -4 -13    0.09    0.09 
  -5  -4 -13    1.61    0.17 
  -4  -4 -13   10.46    0.33 
  -3  -4 -13    6.11    0.17 
  -2  -4 -13    0.72    0.09 
  -1  -4 -13   48.77    0.70 
   0  -4 -13    0.16    0.07 
   1  -4 -13    3.32    0.14 
   2  -4 -13    2.09    0.15 
   3  -4 -13    7.25    0.27 
   4  -4 -13    0.43    0.12 
   5  -4 -13   14.36    0.58 
   6  -4 -13   -0.09    0.12 
   7  -4 -13    0.45    0.18 
   8  -4 -13    0.14    0.20 
   9  -4 -13    0.49    0.21 
 -10  -3 -13   -0.02    0.20 
  -9  -3 -13    0.13    0.16 
  -8  -3 -13    0.33    0.12 
  -7  -3 -13    0.80    0.12 
  -6  -3 -13    0.94    0.12 
  -5  -3 -13    0.04    0.07 
  -4  -3 -13    1.10    0.14 
  -3  -3 -13    9.39    0.29 
  -2  -3 -13   17.69    0.42 
  -1  -3 -13  117.09    1.85 
   0  -3 -13    0.03    0.06 
   1  -3 -13   61.26    1.07 
   2  -3 -13   23.67    0.41 
   3  -3 -13    9.68    0.40 
   4  -3 -13   14.80    0.40 
   5  -3 -13    3.82    0.22 
   6  -3 -13    2.28    0.29 
   7  -3 -13   23.74    0.98 
   8  -3 -13    9.53    0.55 
 -10  -2 -13    0.31    0.17 
  -9  -2 -13    7.43    0.33 
  -8  -2 -13    0.13    0.13 
  -7  -2 -13    5.69    0.26 
  -6  -2 -13    8.21    0.28 
  -5  -2 -13    0.68    0.12 
  -4  -2 -13   76.53    1.01 
  -3  -2 -13   37.20    0.55 
  -2  -2 -13   15.58    0.28 
  -1  -2 -13   71.23    1.17 
   0  -2 -13   70.92    1.19 
   1  -2 -13   32.67    0.63 
   3  -2 -13   30.84    0.85 
   4  -2 -13   11.20    0.45 
   5  -2 -13  244.26    5.29 
   7  -2 -13   18.88    0.72 
 -10  -1 -13   22.93    0.50 
  -9  -1 -13   15.17    0.46 
  -8  -1 -13    1.60    0.17 
  -7  -1 -13    2.53    0.14 
  -6  -1 -13    0.02    0.05 
  -5  -1 -13   13.83    0.37 
  -4  -1 -13    4.25    0.14 
  -3  -1 -13   23.77    0.38 
  -2  -1 -13    3.75    0.17 
  -1  -1 -13   14.52    0.27 
   0  -1 -13    0.02    0.03 
   1  -1 -13   20.38    0.69 
   2  -1 -13   11.61    0.45 
   3  -1 -13    3.97    0.27 
   4  -1 -13    0.49    0.09 
   5  -1 -13   14.60    0.36 
   8  -1 -13    2.25    0.30 
   9  -1 -13    4.49    0.51 
 -10   0 -13   -0.10    0.16 
  -9   0 -13    7.61    0.30 
  -8   0 -13    0.00    0.08 
  -7   0 -13    5.30    0.18 
  -6   0 -13   -0.07    0.05 
  -5   0 -13    2.44    0.12 
  -4   0 -13   -0.01    0.03 
  -3   0 -13   20.28    0.34 
  -2   0 -13    0.05    0.03 
  -1   0 -13    7.67    0.18 
   0   0 -13    0.02    0.03 
   1   0 -13    3.12    0.18 
   2   0 -13    0.00    0.05 
   4   0 -13   -0.01    0.07 
   5   0 -13   34.99    0.98 
   7   0 -13   12.04    0.53 
 -10   1 -13   23.38    0.62 
  -9   1 -13   15.20    0.43 
  -8   1 -13    1.56    0.16 
  -7   1 -13    2.91    0.16 
  -6   1 -13    0.05    0.05 
  -5   1 -13   13.91    0.29 
  -4   1 -13    4.08    0.14 
  -3   1 -13   23.61    0.47 
  -2   1 -13    3.86    0.12 
  -1   1 -13   14.65    0.32 
   0   1 -13   -0.02    0.03 
   1   1 -13   20.60    0.43 
   2   1 -13   11.07    0.40 
   3   1 -13    4.10    0.15 
   4   1 -13    0.78    0.11 
   5   1 -13   14.99    0.35 
   6   1 -13   38.61    0.95 
 -10   2 -13    0.15    0.12 
  -9   2 -13    7.47    0.29 
  -8   2 -13    0.44    0.09 
  -7   2 -13    5.96    0.20 
  -6   2 -13    8.41    0.23 
  -5   2 -13    0.82    0.09 
  -4   2 -13   75.95    1.25 
  -3   2 -13   37.06    0.68 
  -2   2 -13   15.51    0.48 
  -1   2 -13   68.29    0.92 
   0   2 -13   71.58    1.16 
   1   2 -13   32.80    0.55 
   2   2 -13    8.55    0.21 
   3   2 -13   31.70    0.45 
   4   2 -13   11.93    0.28 
   5   2 -13  248.24    3.67 
   6   2 -13    2.76    0.21 
   7   2 -13   19.02    0.59 
   8   2 -13   20.18    0.74 
   9   2 -13    8.43    0.41 
 -10   3 -13    0.09    0.12 
  -9   3 -13    0.09    0.10 
  -8   3 -13    0.27    0.08 
  -7   3 -13    0.74    0.12 
  -6   3 -13    0.93    0.11 
  -5   3 -13    0.05    0.05 
  -4   3 -13    1.05    0.10 
  -3   3 -13    9.32    0.24 
  -2   3 -13   16.89    0.44 
  -1   3 -13  112.36    1.82 
   0   3 -13    0.05    0.04 
   1   3 -13   61.32    1.31 
   2   3 -13   24.38    0.69 
   3   3 -13    9.94    0.20 
   4   3 -13   14.95    0.34 
   5   3 -13    3.08    0.21 
   6   3 -13    2.78    0.21 
   7   3 -13   23.58    0.71 
   8   3 -13    9.67    0.42 
   9   3 -13    8.47    0.42 
  10   3 -13    1.54    0.28 
  -9   4 -13    1.24    0.17 
  -8   4 -13    3.55    0.26 
  -7   4 -13    0.74    0.10 
  -6   4 -13    0.23    0.07 
  -5   4 -13    1.56    0.14 
  -4   4 -13   11.12    0.29 
  -3   4 -13    6.14    0.17 
  -2   4 -13    0.74    0.10 
  -1   4 -13   48.23    1.21 
   0   4 -13    0.08    0.04 
   1   4 -13    3.41    0.13 
   2   4 -13    2.25    0.12 
   3   4 -13    7.19    0.28 
   4   4 -13    0.51    0.09 
   5   4 -13   14.67    0.48 
   6   4 -13    0.11    0.09 
   7   4 -13    0.26    0.11 
   8   4 -13    0.21    0.11 
   9   4 -13    0.19    0.12 
  10   4 -13    0.48    0.16 
  -9   5 -13    0.37    0.15 
  -8   5 -13    2.40    0.27 
  -7   5 -13    0.05    0.08 
  -6   5 -13    6.61    0.35 
  -5   5 -13    0.01    0.07 
  -4   5 -13    6.88    0.22 
  -3   5 -13    6.81    0.20 
  -2   5 -13    0.27    0.05 
  -1   5 -13   10.06    0.25 
   0   5 -13    1.86    0.12 
   1   5 -13    0.04    0.05 
   2   5 -13   13.34    0.31 
   3   5 -13   42.52    0.76 
   4   5 -13   58.67    1.38 
   5   5 -13   -0.08    0.08 
   6   5 -13    0.38    0.12 
   7   5 -13    1.37    0.25 
   8   5 -13    1.17    0.24 
   9   5 -13   10.17    0.49 
  -8   6 -13    0.13    0.14 
  -7   6 -13   -0.07    0.12 
  -6   6 -13    2.93    0.25 
  -5   6 -13    0.05    0.07 
  -4   6 -13   10.31    0.21 
  -3   6 -13    2.56    0.13 
  -2   6 -13    2.72    0.23 
  -1   6 -13   32.19    0.59 
   0   6 -13    0.10    0.08 
   1   6 -13   15.38    0.36 
   2   6 -13    0.84    0.10 
   3   6 -13    1.51    0.19 
   4   6 -13   20.67    0.63 
   5   6 -13    1.96    0.24 
   8   6 -13    0.49    0.18 
  -7   7 -13    0.06    0.14 
  -6   7 -13    2.62    0.23 
  -5   7 -13    1.13    0.15 
  -4   7 -13    0.25    0.14 
  -3   7 -13    0.17    0.08 
  -2   7 -13    5.32    0.21 
  -1   7 -13    0.12    0.06 
   0   7 -13    2.76    0.17 
   1   7 -13    0.44    0.13 
   2   7 -13    0.50    0.13 
   3   7 -13    0.52    0.13 
   4   7 -13    6.85    0.36 
   5   7 -13    0.41    0.14 
   6   7 -13    5.34    0.37 
   7   7 -13    0.16    0.14 
   8   7 -13    0.12    0.18 
  -6   8 -13    0.03    0.14 
  -5   8 -13    0.16    0.16 
  -3   8 -13   19.76    0.53 
  -2   8 -13    9.48    0.27 
  -1   8 -13   14.82    0.34 
   0   8 -13    2.12    0.26 
   1   8 -13   -0.11    0.11 
   2   8 -13   -0.10    0.14 
   3   8 -13    2.21    0.27 
   5   8 -13   20.70    0.73 
   6   8 -13    1.11    0.28 
   7   8 -13   -0.27    0.15 
  -5   9 -13    0.37    0.21 
  -4   9 -13   35.47    1.11 
  -3   9 -13    8.23    0.38 
  -2   9 -13    1.23    0.31 
  -1   9 -13    8.38    0.33 
   0   9 -13    0.40    0.17 
   1   9 -13    1.08    0.18 
   2   9 -13    0.38    0.18 
   3   9 -13    0.26    0.17 
   4   9 -13    0.69    0.20 
   5   9 -13   20.85    0.77 
  -2  10 -13    3.50    0.44 
  -1  10 -13    6.93    0.50 
   0  10 -13    6.80    0.48 
   1  10 -13    0.30    0.19 
   2  10 -13    7.96    0.56 
   3  10 -13    0.19    0.21 
  -3 -10 -12    0.25    0.25 
  -2 -10 -12    0.21    0.25 
  -1 -10 -12    1.12    0.29 
  -5  -9 -12    0.37    0.30 
  -4  -9 -12    0.16    0.24 
  -3  -9 -12    0.60    0.26 
  -2  -9 -12   11.87    0.65 
  -1  -9 -12   10.61    0.65 
   3  -9 -12    8.65    0.52 
   4  -9 -12    0.33    0.23 
   5  -9 -12   37.24    1.20 
  -7  -8 -12    6.79    0.64 
  -6  -8 -12    9.90    0.68 
  -5  -8 -12    2.10    0.43 
  -4  -8 -12   -0.07    0.13 
  -3  -8 -12   14.43    0.71 
  -2  -8 -12   -0.01    0.18 
   0  -8 -12    0.83    0.16 
   1  -8 -12    4.04    0.25 
   2  -8 -12    3.74    0.33 
   3  -8 -12    0.48    0.17 
   4  -8 -12   14.96    0.64 
   7  -8 -12    3.64    0.55 
  -8  -7 -12    0.73    0.29 
  -7  -7 -12   20.29    0.86 
  -5  -7 -12    1.09    0.19 
  -4  -7 -12    2.47    0.24 
  -3  -7 -12    0.68    0.14 
  -2  -7 -12    0.13    0.10 
  -1  -7 -12    0.33    0.10 
   0  -7 -12   -0.01    0.08 
   1  -7 -12    0.87    0.13 
   2  -7 -12   13.52    0.52 
   3  -7 -12    0.77    0.18 
   4  -7 -12    7.74    0.43 
   5  -7 -12    0.30    0.18 
   6  -7 -12    0.38    0.18 
   7  -7 -12   -0.04    0.20 
   8  -7 -12    0.56    0.25 
  -9  -6 -12    9.42    0.49 
  -8  -6 -12    3.77    0.33 
  -7  -6 -12    0.94    0.24 
  -6  -6 -12    1.76    0.32 
  -5  -6 -12    0.63    0.12 
  -4  -6 -12    9.02    0.33 
  -3  -6 -12    0.01    0.08 
  -2  -6 -12    0.03    0.05 
  -1  -6 -12    2.89    0.17 
   0  -6 -12    3.46    0.16 
   1  -6 -12   19.64    0.39 
   2  -6 -12   16.62    0.43 
   3  -6 -12    0.01    0.11 
   4  -6 -12   19.75    0.69 
   5  -6 -12    0.87    0.19 
   6  -6 -12   -0.02    0.25 
   7  -6 -12    5.68    0.51 
   8  -6 -12    9.39    0.60 
   9  -6 -12    0.55    0.26 
  -9  -5 -12    1.30    0.22 
  -8  -5 -12   10.09    0.61 
  -7  -5 -12    0.60    0.14 
  -6  -5 -12    0.14    0.10 
  -5  -5 -12    0.34    0.11 
  -4  -5 -12    0.16    0.09 
  -3  -5 -12   17.53    0.39 
  -2  -5 -12   14.78    0.31 
  -1  -5 -12    0.92    0.14 
   0  -5 -12    2.57    0.13 
   1  -5 -12   13.74    0.30 
   2  -5 -12    1.15    0.12 
   3  -5 -12   39.95    0.78 
   4  -5 -12    4.02    0.31 
   5  -5 -12    9.18    0.46 
   6  -5 -12    0.35    0.16 
   7  -5 -12    0.21    0.16 
   8  -5 -12    7.79    0.53 
 -10  -4 -12    4.37    0.38 
  -9  -4 -12    8.32    0.55 
  -8  -4 -12    3.12    0.25 
  -7  -4 -12    2.08    0.20 
  -6  -4 -12    5.67    0.25 
  -5  -4 -12    5.57    0.24 
  -4  -4 -12    0.84    0.10 
  -3  -4 -12    1.51    0.11 
  -2  -4 -12    5.40    0.16 
  -1  -4 -12   10.89    0.28 
   0  -4 -12   26.27    0.43 
   1  -4 -12   22.46    0.40 
   2  -4 -12    2.47    0.13 
   3  -4 -12   10.38    0.31 
   4  -4 -12    0.52    0.09 
   5  -4 -12    0.88    0.22 
   6  -4 -12    3.27    0.31 
   9  -4 -12    4.13    0.46 
 -10  -3 -12    0.30    0.19 
  -9  -3 -12   -0.15    0.13 
  -8  -3 -12   24.01    0.58 
  -7  -3 -12    6.22    0.27 
  -6  -3 -12    6.27    0.25 
  -5  -3 -12   11.29    0.33 
  -4  -3 -12    5.78    0.23 
  -3  -3 -12   38.21    0.72 
  -2  -3 -12    1.36    0.09 
  -1  -3 -12    2.13    0.10 
   0  -3 -12    5.66    0.16 
   1  -3 -12    0.06    0.05 
   2  -3 -12   17.16    0.33 
   4  -3 -12   76.86    1.30 
   5  -3 -12   10.10    0.33 
   7  -3 -12    0.27    0.13 
   8  -3 -12    7.25    0.47 
 -10  -2 -12    3.03    0.24 
  -9  -2 -12    6.88    0.31 
  -8  -2 -12   15.55    0.43 
  -7  -2 -12    7.12    0.27 
  -6  -2 -12   60.27    1.06 
  -5  -2 -12   39.92    0.57 
  -4  -2 -12   76.41    1.00 
  -3  -2 -12    0.44    0.06 
  -2  -2 -12   28.65    0.44 
  -1  -2 -12    6.78    0.22 
   0  -2 -12   26.26    0.53 
   1  -2 -12   72.52    1.20 
   3  -2 -12    0.30    0.06 
   4  -2 -12   12.74    0.47 
   5  -2 -12   63.30    1.56 
 -10  -1 -12   -0.07    0.17 
  -9  -1 -12    1.74    0.29 
  -8  -1 -12    4.85    0.18 
  -7  -1 -12    0.13    0.06 
  -6  -1 -12    0.53    0.09 
  -5  -1 -12   29.81    0.46 
  -4  -1 -12    0.34    0.05 
  -3  -1 -12    0.05    0.03 
  -2  -1 -12    4.12    0.12 
  -1  -1 -12   16.02    0.28 
   0  -1 -12  153.67    1.87 
   1  -1 -12    6.68    0.28 
   3  -1 -12    4.83    0.28 
   4  -1 -12   41.28    0.72 
   5  -1 -12   64.73    1.59 
 -10   0 -12    4.50    0.25 
  -9   0 -12   -0.03    0.08 
  -8   0 -12    4.12    0.18 
  -7   0 -12    0.03    0.05 
  -6   0 -12   33.41    0.52 
  -5   0 -12    0.02    0.04 
  -4   0 -12   14.66    0.27 
  -3   0 -12    0.00    0.03 
  -2   0 -12    4.43    0.13 
  -1   0 -12    0.03    0.04 
   0   0 -12    4.74    0.15 
   1   0 -12    0.15    0.06 
   2   0 -12   15.80    0.33 
   3   0 -12    0.14    0.06 
   4   0 -12    1.70    0.11 
   5   0 -12   -0.04    0.07 
   7   0 -12   -0.12    0.10 
 -10   1 -12    0.06    0.11 
  -9   1 -12    1.89    0.17 
  -8   1 -12    5.37    0.20 
  -7   1 -12    0.14    0.06 
  -6   1 -12    0.88    0.08 
  -5   1 -12   29.21    0.47 
  -4   1 -12    0.25    0.05 
  -3   1 -12    0.03    0.03 
  -2   1 -12    4.17    0.12 
  -1   1 -12   16.10    0.33 
   0   1 -12  148.27    2.26 
   1   1 -12    6.74    0.27 
   2   1 -12    9.89    0.23 
   3   1 -12    5.30    0.16 
   4   1 -12   41.00    0.71 
   5   1 -12   66.52    1.08 
   6   1 -12    3.83    0.17 
   7   1 -12    0.03    0.07 
 -10   2 -12    2.44    0.23 
  -9   2 -12    6.51    0.25 
  -8   2 -12   15.79    0.43 
  -7   2 -12    7.12    0.22 
  -6   2 -12   59.72    0.86 
  -5   2 -12   39.54    0.73 
  -4   2 -12   76.54    0.99 
  -3   2 -12    0.41    0.07 
  -2   2 -12   29.78    0.76 
  -1   2 -12    6.74    0.28 
   0   2 -12   25.68    0.69 
   1   2 -12   73.14    1.12 
   2   2 -12    0.02    0.03 
   3   2 -12    0.39    0.07 
   4   2 -12   13.14    0.30 
   5   2 -12   62.55    1.09 
   6   2 -12    0.10    0.07 
   7   2 -12    0.30    0.09 
   8   2 -12    0.27    0.14 
  10   2 -12    2.96    0.31 
 -10   3 -12    0.32    0.12 
  -9   3 -12   -0.06    0.09 
  -8   3 -12   23.95    0.47 
  -7   3 -12    6.04    0.19 
  -6   3 -12    6.52    0.19 
  -5   3 -12   11.18    0.24 
  -4   3 -12    6.01    0.16 
  -3   3 -12   36.75    0.64 
  -2   3 -12    1.26    0.08 
  -1   3 -12    2.06    0.12 
   0   3 -12    5.87    0.15 
   1   3 -12    0.04    0.03 
   2   3 -12   17.13    0.52 
   3   3 -12    2.01    0.13 
   4   3 -12   74.89    1.22 
   5   3 -12   10.11    0.36 
   6   3 -12    0.79    0.15 
   7   3 -12    0.07    0.08 
   8   3 -12    7.13    0.36 
   9   3 -12    0.87    0.21 
  10   3 -12    2.20    0.28 
 -10   4 -12    3.87    0.26 
  -9   4 -12    8.55    0.38 
  -8   4 -12    3.35    0.29 
  -7   4 -12    1.47    0.15 
  -6   4 -12    5.63    0.19 
  -5   4 -12    5.82    0.21 
  -4   4 -12    0.89    0.10 
  -3   4 -12    1.33    0.10 
  -2   4 -12    5.38    0.18 
  -1   4 -12   10.81    0.24 
   0   4 -12   25.77    0.47 
   1   4 -12   22.68    0.43 
   2   4 -12    2.36    0.12 
   3   4 -12   10.25    0.26 
   4   4 -12    0.50    0.07 
   5   4 -12    1.10    0.16 
   6   4 -12    3.46    0.26 
   7   4 -12    2.01    0.22 
   8   4 -12    0.07    0.10 
   9   4 -12    5.18    0.35 
  10   4 -12    1.03    0.27 
  -9   5 -12    0.95    0.17 
  -8   5 -12   11.05    0.40 
  -7   5 -12    0.65    0.10 
  -6   5 -12    0.16    0.08 
  -5   5 -12    0.20    0.08 
  -4   5 -12    0.21    0.07 
  -3   5 -12   16.90    0.27 
  -2   5 -12   14.39    0.26 
  -1   5 -12    1.14    0.09 
   0   5 -12    2.61    0.13 
   1   5 -12   13.73    0.31 
   2   5 -12    1.15    0.11 
   3   5 -12   38.89    0.71 
   4   5 -12    3.84    0.24 
   5   5 -12    9.55    0.38 
   6   5 -12    0.32    0.10 
   7   5 -12    0.17    0.17 
   8   5 -12    6.95    0.40 
   9   5 -12    0.32    0.14 
  -9   6 -12   10.69    0.62 
  -8   6 -12    4.24    0.42 
  -7   6 -12    1.07    0.16 
  -6   6 -12    1.97    0.19 
  -5   6 -12    0.35    0.10 
  -4   6 -12    9.00    0.25 
  -3   6 -12    0.03    0.09 
  -2   6 -12   -0.04    0.06 
  -1   6 -12    3.13    0.13 
   0   6 -12    3.18    0.13 
   1   6 -12   19.28    0.41 
   2   6 -12   16.63    0.51 
   3   6 -12    0.12    0.09 
   4   6 -12   19.50    0.61 
   5   6 -12    0.49    0.12 
   6   6 -12    0.00    0.10 
   7   6 -12    5.19    0.34 
   8   6 -12    9.27    0.50 
   9   6 -12    0.70    0.19 
  -8   7 -12    0.82    0.21 
  -7   7 -12   18.98    0.53 
  -6   7 -12    5.97    0.30 
  -5   7 -12    0.85    0.15 
  -4   7 -12    2.23    0.28 
  -3   7 -12    0.64    0.10 
  -2   7 -12    0.29    0.06 
  -1   7 -12    0.32    0.07 
   0   7 -12    0.07    0.06 
   1   7 -12    1.17    0.20 
   2   7 -12   14.76    0.50 
   3   7 -12    0.95    0.20 
   4   7 -12    8.14    0.38 
   5   7 -12    0.83    0.22 
   6   7 -12    0.33    0.13 
   7   7 -12    0.41    0.15 
   8   7 -12    0.77    0.20 
  -7   8 -12    6.14    0.40 
  -6   8 -12   10.81    0.41 
  -5   8 -12    1.85    0.35 
  -4   8 -12    0.07    0.12 
  -3   8 -12   14.32    0.38 
  -2   8 -12    0.19    0.07 
  -1   8 -12    0.16    0.07 
   0   8 -12    1.03    0.16 
   1   8 -12    3.90    0.30 
   2   8 -12    4.12    0.31 
   3   8 -12   -0.04    0.13 
   5   8 -12   -0.18    0.13 
   6   8 -12    9.94    0.50 
   7   8 -12    4.61    0.41 
  -5   9 -12    0.72    0.22 
  -4   9 -12    0.13    0.17 
  -3   9 -12    1.09    0.21 
  -2   9 -12   12.41    0.49 
  -1   9 -12   10.72    0.47 
   0   9 -12    1.14    0.20 
   1   9 -12    9.52    0.46 
   2   9 -12   12.05    0.52 
   3   9 -12    8.65    0.48 
   4   9 -12   -0.26    0.21 
   5   9 -12   40.53    1.14 
   6   9 -12   16.58    0.69 
  -3  10 -12    0.08    0.20 
  -2  10 -12    0.25    0.18 
  -1  10 -12    0.78    0.19 
   0  10 -12    3.74    0.28 
   1  10 -12    4.63    0.41 
   2  10 -12    4.29    0.52 
   3  10 -12    2.35    0.41 
  -4 -10 -11    2.17    0.50 
  -3 -10 -11    0.19    0.28 
  -2 -10 -11    1.60    0.34 
   2 -10 -11    4.20    0.75 
  -6  -9 -11    3.51    0.59 
  -5  -9 -11    0.71    0.22 
  -4  -9 -11    2.14    0.45 
  -3  -9 -11    0.46    0.22 
  -2  -9 -11    0.19    0.18 
  -1  -9 -11    4.73    0.46 
   2  -9 -11   -0.18    0.19 
   3  -9 -11    2.13    0.37 
   4  -9 -11    1.55    0.38 
   5  -9 -11    0.87    0.25 
   6  -9 -11   24.53    0.94 
  -7  -8 -11    2.75    0.34 
  -6  -8 -11    0.06    0.22 
  -5  -8 -11    0.01    0.22 
  -4  -8 -11   12.65    0.68 
  -3  -8 -11    0.74    0.21 
   1  -8 -11   -0.10    0.10 
   2  -8 -11    0.00    0.10 
   3  -8 -11   -0.11    0.14 
   4  -8 -11    2.50    0.34 
   5  -8 -11    0.00    0.17 
   6  -8 -11   -0.25    0.21 
   7  -8 -11    4.11    0.52 
  -8  -7 -11    1.56    0.25 
  -7  -7 -11    0.51    0.23 
  -6  -7 -11    0.83    0.22 
  -5  -7 -11    6.53    0.32 
  -4  -7 -11    1.92    0.21 
  -3  -7 -11    1.60    0.20 
  -2  -7 -11    5.29    0.27 
  -1  -7 -11    7.54    0.27 
   0  -7 -11   13.48    0.44 
   1  -7 -11    0.26    0.08 
   2  -7 -11    0.94    0.14 
   3  -7 -11   22.12    0.72 
   4  -7 -11    1.99    0.28 
   5  -7 -11    0.24    0.17 
   6  -7 -11    2.33    0.36 
   7  -7 -11    3.34    0.43 
   8  -7 -11   11.04    0.67 
  -9  -6 -11    4.45    0.37 
  -8  -6 -11    0.84    0.25 
  -7  -6 -11    0.01    0.19 
  -6  -6 -11    0.12    0.11 
  -5  -6 -11   -0.06    0.10 
  -4  -6 -11    5.44    0.26 
  -3  -6 -11   60.48    1.11 
  -2  -6 -11   -0.02    0.05 
  -1  -6 -11   19.44    0.37 
   0  -6 -11    3.26    0.15 
   1  -6 -11    5.89    0.20 
   2  -6 -11   36.31    0.72 
   3  -6 -11    6.87    0.36 
   4  -6 -11    0.78    0.17 
   5  -6 -11    2.16    0.28 
   6  -6 -11    1.09    0.28 
   8  -6 -11    0.40    0.19 
   9  -6 -11    0.62    0.26 
  -9  -5 -11    9.52    0.62 
  -8  -5 -11   19.06    0.80 
  -7  -5 -11    0.14    0.11 
  -6  -5 -11   13.37    0.39 
  -5  -5 -11    6.38    0.27 
  -4  -5 -11    5.30    0.16 
  -3  -5 -11  146.63    2.32 
  -2  -5 -11    5.82    0.18 
  -1  -5 -11    1.44    0.10 
   0  -5 -11    1.13    0.10 
   1  -5 -11    3.66    0.15 
   2  -5 -11   81.90    1.13 
   3  -5 -11   21.80    0.50 
   4  -5 -11   12.77    0.49 
   5  -5 -11    4.88    0.35 
   6  -5 -11    0.77    0.18 
   7  -5 -11    1.55    0.31 
   8  -5 -11   39.43    1.29 
   9  -5 -11   26.93    1.16 
  10  -5 -11    3.99    0.52 
 -10  -4 -11    3.87    0.36 
  -9  -4 -11   -0.25    0.15 
  -8  -4 -11    8.33    0.32 
  -7  -4 -11    0.37    0.09 
  -6  -4 -11    1.42    0.16 
  -5  -4 -11    0.16    0.06 
  -4  -4 -11    1.03    0.12 
  -3  -4 -11    3.63    0.14 
  -2  -4 -11  144.08    1.77 
  -1  -4 -11    7.02    0.21 
   0  -4 -11    8.26    0.20 
   1  -4 -11   13.10    0.27 
   2  -4 -11    4.06    0.15 
   3  -4 -11   17.12    0.42 
   4  -4 -11    4.21    0.28 
   5  -4 -11    2.79    0.27 
   6  -4 -11    0.22    0.11 
   7  -4 -11    2.60    0.31 
   8  -4 -11   10.18    0.56 
   9  -4 -11    0.53    0.20 
  10  -4 -11   13.25    0.76 
 -10  -3 -11    4.67    0.48 
  -9  -3 -11    1.65    0.20 
  -8  -3 -11   -0.03    0.10 
  -7  -3 -11    0.02    0.08 
  -6  -3 -11   19.33    0.45 
  -5  -3 -11    0.02    0.06 
  -4  -3 -11   15.95    0.38 
  -3  -3 -11   59.10    1.02 
  -2  -3 -11   11.09    0.21 
  -1  -3 -11    1.56    0.09 
   0  -3 -11    0.36    0.05 
   1  -3 -11    8.00    0.19 
   2  -3 -11    3.90    0.14 
   3  -3 -11    0.53    0.14 
   4  -3 -11   22.27    0.50 
   5  -3 -11    2.70    0.24 
   7  -3 -11   17.60    0.67 
   8  -3 -11    4.53    0.39 
 -10  -2 -11   11.01    0.34 
  -9  -2 -11    3.17    0.28 
  -8  -2 -11   -0.01    0.08 
  -7  -2 -11    0.67    0.11 
  -6  -2 -11    2.41    0.11 
  -5  -2 -11   36.81    0.71 
  -4  -2 -11   75.66    0.98 
  -3  -2 -11   26.04    0.39 
  -2  -2 -11   -0.02    0.03 
  -1  -2 -11    6.42    0.15 
   0  -2 -11   57.45    0.97 
   1  -2 -11    2.05    0.12 
   3  -2 -11   24.42    0.51 
   4  -2 -11    2.58    0.16 
   5  -2 -11    1.76    0.21 
  10  -2 -11    0.58    0.33 
 -11  -1 -11    1.46    0.30 
 -10  -1 -11    0.09    0.11 
  -9  -1 -11    0.85    0.14 
  -8  -1 -11    0.65    0.09 
  -7  -1 -11   27.22    0.44 
  -6  -1 -11    1.74    0.11 
  -5  -1 -11    9.46    0.20 
  -4  -1 -11    5.28    0.14 
  -3  -1 -11   22.70    0.36 
  -2  -1 -11    0.08    0.03 
  -1  -1 -11    4.28    0.10 
   0  -1 -11   64.46    1.03 
   1  -1 -11   24.37    0.66 
   2  -1 -11    9.87    0.33 
   3  -1 -11   10.01    0.21 
   4  -1 -11   25.82    0.49 
   5  -1 -11    3.66    0.25 
   6  -1 -11    1.24    0.19 
   8  -1 -11    0.58    0.16 
   9  -1 -11   13.28    0.65 
 -11   0 -11   23.19    0.65 
 -10   0 -11   -0.11    0.10 
  -9   0 -11   24.01    0.46 
  -8   0 -11    0.15    0.08 
  -7   0 -11    3.54    0.15 
  -6   0 -11    0.01    0.04 
  -5   0 -11    0.10    0.04 
  -4   0 -11    0.02    0.04 
  -3   0 -11   36.90    0.53 
  -2   0 -11    0.06    0.03 
  -1   0 -11   18.23    0.30 
   0   0 -11    0.00    0.03 
   1   0 -11   26.26    0.40 
   2   0 -11    0.01    0.03 
   3   0 -11  104.92    2.18 
   4   0 -11   -0.09    0.05 
   5   0 -11    2.70    0.23 
   6   0 -11   -0.06    0.07 
 -11   1 -11    2.18    0.30 
 -10   1 -11   -0.06    0.12 
  -9   1 -11    0.52    0.10 
  -8   1 -11    0.79    0.10 
  -7   1 -11   26.92    0.46 
  -6   1 -11    1.60    0.10 
  -5   1 -11    9.62    0.17 
  -4   1 -11    5.17    0.15 
  -3   1 -11   22.57    0.44 
  -2   1 -11    0.03    0.02 
  -1   1 -11    4.22    0.12 
   0   1 -11   65.48    1.04 
   1   1 -11   24.67    0.37 
   2   1 -11    9.87    0.18 
   3   1 -11   10.15    0.23 
   4   1 -11   24.99    0.47 
   5   1 -11    3.79    0.15 
   6   1 -11    1.44    0.12 
   8   1 -11    0.45    0.10 
 -10   2 -11   11.39    0.41 
  -9   2 -11    3.57    0.20 
  -8   2 -11    0.00    0.06 
  -7   2 -11    0.90    0.09 
  -6   2 -11    2.58    0.10 
  -5   2 -11   37.99    0.45 
  -4   2 -11   75.74    0.98 
  -3   2 -11   25.50    0.33 
  -2   2 -11    0.00    0.04 
  -1   2 -11    6.27    0.26 
   0   2 -11   57.31    0.75 
   1   2 -11    2.13    0.11 
   2   2 -11    1.30    0.06 
   3   2 -11   24.70    0.45 
   4   2 -11    2.61    0.12 
   5   2 -11    2.13    0.16 
   6   2 -11   32.90    0.85 
   7   2 -11    5.13    0.27 
   8   2 -11    9.69    0.40 
   9   2 -11    6.18    0.34 
  10   2 -11    1.13    0.23 
 -10   3 -11    4.39    0.30 
  -9   3 -11    1.32    0.31 
  -8   3 -11    0.02    0.08 
  -7   3 -11   -0.07    0.06 
  -6   3 -11   19.18    0.30 
  -5   3 -11    0.10    0.04 
  -4   3 -11   15.47    0.24 
  -3   3 -11   59.52    0.78 
  -2   3 -11   10.63    0.21 
  -1   3 -11    1.53    0.10 
   0   3 -11    0.29    0.07 
   1   3 -11    7.68    0.19 
   2   3 -11    3.94    0.13 
   3   3 -11    0.69    0.08 
   4   3 -11   22.30    0.44 
   5   3 -11    2.79    0.20 
   6   3 -11    0.12    0.08 
   7   3 -11   16.40    0.55 
   9   3 -11   -0.06    0.11 
 -10   4 -11    3.94    0.26 
  -9   4 -11   -0.24    0.15 
  -8   4 -11    7.78    0.30 
  -7   4 -11    0.12    0.07 
  -6   4 -11    1.32    0.12 
  -5   4 -11    0.14    0.05 
  -4   4 -11    0.97    0.09 
  -3   4 -11    3.83    0.12 
  -2   4 -11  139.60    1.52 
  -1   4 -11    7.09    0.15 
   0   4 -11    8.08    0.20 
   1   4 -11   12.81    0.28 
   2   4 -11    3.99    0.15 
   3   4 -11   16.76    0.36 
   4   4 -11    4.32    0.17 
   5   4 -11    3.39    0.17 
   6   4 -11    0.04    0.08 
   7   4 -11    2.44    0.24 
   8   4 -11   10.13    0.44 
   9   4 -11    0.99    0.23 
  10   4 -11   16.41    0.72 
  -9   5 -11   10.38    0.41 
  -8   5 -11   20.06    0.53 
  -7   5 -11    0.05    0.08 
  -6   5 -11   13.61    0.32 
  -5   5 -11    6.18    0.23 
  -4   5 -11    5.28    0.14 
  -3   5 -11  149.19    1.87 
  -2   5 -11    5.70    0.15 
  -1   5 -11    1.09    0.08 
   0   5 -11    1.02    0.10 
   1   5 -11    3.55    0.15 
   2   5 -11   81.96    1.30 
   3   5 -11   21.84    0.44 
   4   5 -11   11.86    0.42 
   5   5 -11    4.87    0.27 
   6   5 -11    0.43    0.11 
   9   5 -11   27.42    0.86 
  10   5 -11    3.56    0.36 
  -9   6 -11    4.81    0.48 
  -8   6 -11    0.98    0.15 
  -7   6 -11   -0.13    0.10 
  -6   6 -11   -0.01    0.09 
  -5   6 -11    0.11    0.07 
  -4   6 -11    5.36    0.19 
  -3   6 -11   61.82    1.48 
  -2   6 -11    0.06    0.05 
  -1   6 -11   19.60    0.34 
   0   6 -11    3.63    0.13 
   1   6 -11    5.73    0.20 
   2   6 -11   36.92    0.92 
   3   6 -11    7.03    0.32 
   4   6 -11    0.83    0.18 
   5   6 -11    2.19    0.23 
   6   6 -11    1.20    0.21 
   7   6 -11   -0.10    0.11 
   8   6 -11   -0.02    0.13 
   9   6 -11    0.57    0.20 
  -8   7 -11    1.37    0.21 
  -7   7 -11    0.49    0.13 
  -6   7 -11    0.73    0.14 
  -5   7 -11    6.66    0.24 
  -4   7 -11    1.33    0.25 
  -3   7 -11    1.21    0.23 
  -2   7 -11    5.39    0.17 
  -1   7 -11    7.81    0.21 
   0   7 -11   12.73    0.28 
   2   7 -11    1.16    0.19 
   3   7 -11   22.51    0.68 
   4   7 -11    2.31    0.25 
   5   7 -11    0.34    0.12 
   6   7 -11    2.47    0.27 
   7   7 -11    3.63    0.33 
   8   7 -11   10.79    0.52 
  -7   8 -11    3.21    0.39 
  -6   8 -11   -0.30    0.16 
  -5   8 -11   -0.08    0.17 
  -4   8 -11   13.80    0.58 
  -3   8 -11    0.87    0.11 
  -2   8 -11    0.20    0.07 
  -1   8 -11    7.57    0.27 
   0   8 -11    4.77    0.23 
   1   8 -11    0.23    0.12 
   2   8 -11   -0.02    0.12 
   3   8 -11   -0.08    0.12 
   4   8 -11    1.95    0.29 
   5   8 -11   -0.09    0.12 
   6   8 -11   -0.03    0.15 
   7   8 -11    3.97    0.37 
  -6   9 -11    3.38    0.47 
  -5   9 -11    0.78    0.22 
  -4   9 -11    2.27    0.36 
  -3   9 -11    0.25    0.12 
  -2   9 -11    0.50    0.12 
  -1   9 -11    5.83    0.26 
   0   9 -11   -0.05    0.10 
   1   9 -11    8.16    0.42 
   3   9 -11    1.85    0.29 
   5   9 -11    0.70    0.20 
   6   9 -11   25.86    0.88 
  -4  10 -11    1.62    0.29 
  -3  10 -11    0.36    0.22 
  -2  10 -11    2.55    0.28 
  -1  10 -11    1.62    0.34 
   0  10 -11   26.69    0.63 
   1  10 -11    0.17    0.18 
   3  10 -11    0.17    0.19 
   4  10 -11    1.92    0.39 
  -4 -10 -10   -0.03    0.28 
  -3 -10 -10    0.44    0.26 
  -2 -10 -10   12.87    0.71 
  -1 -10 -10   10.26    0.67 
  -6  -9 -10    3.13    0.54 
  -5  -9 -10    8.22    0.62 
  -4  -9 -10    0.27    0.23 
  -3  -9 -10    0.17    0.18 
  -2  -9 -10    1.55    0.37 
   2  -9 -10    3.89    0.31 
   3  -9 -10   16.49    0.62 
   4  -9 -10    2.32    0.37 
   6  -9 -10   21.51    0.86 
  -7  -8 -10    4.68    0.56 
  -6  -8 -10    0.25    0.24 
  -5  -8 -10    3.62    0.44 
  -4  -8 -10    1.74    0.36 
  -3  -8 -10    0.61    0.20 
  -1  -8 -10    2.71    0.35 
   0  -8 -10   11.65    0.41 
   1  -8 -10    0.25    0.10 
   2  -8 -10   -0.05    0.11 
   4  -8 -10    0.76    0.19 
   5  -8 -10   12.35    0.59 
   6  -8 -10   16.67    0.73 
   7  -8 -10   11.44    0.66 
  -8  -7 -10   11.59    0.49 
  -7  -7 -10    1.35    0.29 
  -6  -7 -10    4.49    0.43 
  -5  -7 -10   12.48    0.41 
  -4  -7 -10    1.62    0.20 
  -3  -7 -10    4.43    0.25 
  -2  -7 -10    0.08    0.10 
  -1  -7 -10    0.96    0.17 
   0  -7 -10    6.68    0.30 
   1  -7 -10    0.12    0.08 
   2  -7 -10   -0.03    0.08 
   3  -7 -10   40.27    1.09 
   4  -7 -10    4.60    0.35 
   5  -7 -10    0.30    0.16 
   6  -7 -10    2.02    0.50 
   8  -7 -10    0.50    0.25 
  -9  -6 -10   13.94    0.52 
  -8  -6 -10   13.47    0.49 
  -6  -6 -10    0.13    0.11 
  -5  -6 -10    0.54    0.11 
  -4  -6 -10   24.95    0.57 
  -3  -6 -10   19.29    0.48 
  -2  -6 -10    3.99    0.14 
  -1  -6 -10   10.67    0.24 
   0  -6 -10    3.25    0.15 
   1  -6 -10    1.74    0.13 
   2  -6 -10  143.88    2.22 
   3  -6 -10    0.45    0.13 
   4  -6 -10    0.15    0.12 
   5  -6 -10   -0.07    0.12 
   6  -6 -10    9.61    0.50 
   7  -6 -10   43.10    1.28 
   8  -6 -10   -0.02    0.19 
   9  -6 -10    0.07    0.24 
 -10  -5 -10    3.89    0.36 
  -9  -5 -10    0.14    0.14 
  -8  -5 -10    5.75    0.42 
  -7  -5 -10    4.40    0.25 
  -6  -5 -10    6.72    0.28 
  -5  -5 -10    1.85    0.18 
  -4  -5 -10   15.39    0.25 
  -3  -5 -10  297.38    3.05 
  -2  -5 -10   12.57    0.27 
  -1  -5 -10   30.59    0.48 
   0  -5 -10    0.03    0.04 
   1  -5 -10   17.24    0.33 
   2  -5 -10    0.68    0.12 
   3  -5 -10    2.14    0.22 
   4  -5 -10   11.77    0.48 
   5  -5 -10    2.95    0.29 
   6  -5 -10    7.42    0.43 
   7  -5 -10    2.07    0.34 
  10  -5 -10    7.39    0.62 
 -10  -4 -10    1.11    0.21 
  -8  -4 -10    2.74    0.21 
  -7  -4 -10    0.26    0.09 
  -6  -4 -10   16.63    0.41 
  -5  -4 -10   -0.12    0.05 
  -4  -4 -10    0.62    0.07 
  -3  -4 -10    0.02    0.04 
  -2  -4 -10   76.12    1.00 
  -1  -4 -10   13.19    0.30 
   0  -4 -10   42.81    0.63 
   1  -4 -10    1.26    0.09 
   2  -4 -10    4.11    0.15 
   3  -4 -10   17.29    0.34 
   4  -4 -10    1.42    0.20 
   5  -4 -10    3.58    0.14 
   6  -4 -10   14.12    0.58 
   7  -4 -10    0.66    0.17 
   8  -4 -10    1.52    0.29 
   9  -4 -10    0.54    0.21 
 -10  -3 -10    0.02    0.23 
  -9  -3 -10   -0.14    0.09 
  -8  -3 -10    0.80    0.14 
  -7  -3 -10    1.10    0.16 
  -6  -3 -10    1.55    0.15 
  -5  -3 -10   17.59    0.41 
  -4  -3 -10   70.76    0.95 
  -3  -3 -10   10.76    0.20 
  -2  -3 -10    0.78    0.09 
  -1  -3 -10    4.09    0.12 
   0  -3 -10    8.73    0.19 
   1  -3 -10   36.71    0.53 
   2  -3 -10    0.27    0.05 
   3  -3 -10    5.61    0.27 
   4  -3 -10   58.72    0.80 
   5  -3 -10   12.52    0.50 
   7  -3 -10   17.11    0.68 
 -11  -2 -10    0.02    0.30 
 -10  -2 -10    0.89    0.13 
  -9  -2 -10    0.70    0.11 
  -8  -2 -10   28.61    0.46 
  -7  -2 -10    8.47    0.28 
  -6  -2 -10   99.06    1.60 
  -5  -2 -10   66.29    1.11 
  -4  -2 -10    2.23    0.08 
  -3  -2 -10    1.41    0.07 
  -2  -2 -10   14.52    0.25 
  -1  -2 -10    7.54    0.15 
   0  -2 -10    8.37    0.15 
   1  -2 -10    0.80    0.13 
   2  -2 -10    4.09    0.22 
   3  -2 -10  117.15    1.46 
   4  -2 -10   23.14    0.50 
   5  -2 -10   17.68    0.60 
   6  -2 -10   91.28    2.19 
   9  -2 -10    0.12    0.17 
 -11  -1 -10    5.71    0.48 
 -10  -1 -10    3.88    0.22 
  -9  -1 -10    1.61    0.14 
  -8  -1 -10   11.58    0.26 
  -7  -1 -10   53.84    0.76 
  -6  -1 -10   18.42    0.32 
  -5  -1 -10    0.06    0.04 
  -4  -1 -10   26.68    0.40 
  -3  -1 -10    2.46    0.09 
  -2  -1 -10   27.04    0.40 
  -1  -1 -10   11.96    0.21 
   0  -1 -10   48.69    0.49 
   1  -1 -10   13.14    0.24 
   2  -1 -10    2.53    0.12 
   3  -1 -10    9.49    0.20 
   4  -1 -10    0.16    0.08 
   5  -1 -10   72.83    1.16 
   6  -1 -10    3.69    0.26 
   8  -1 -10    3.85    0.33 
 -11   0 -10   -0.01    0.15 
 -10   0 -10    0.32    0.09 
  -9   0 -10    0.09    0.07 
  -8   0 -10   37.35    0.59 
  -7   0 -10   -0.10    0.05 
  -6   0 -10   40.01    0.50 
  -5   0 -10   -0.03    0.03 
  -4   0 -10   27.65    0.42 
  -3   0 -10    0.01    0.02 
  -2   0 -10    7.81    0.14 
  -1   0 -10   -0.01    0.03 
   0   0 -10   15.80    0.22 
   1   0 -10    0.00    0.02 
   2   0 -10   15.83    0.23 
   6   0 -10    6.79    0.35 
 -11   1 -10    5.19    0.34 
 -10   1 -10    3.66    0.21 
  -9   1 -10    1.78    0.14 
  -8   1 -10   11.41    0.22 
  -7   1 -10   54.42    0.65 
  -6   1 -10   18.47    0.34 
  -5   1 -10   -0.03    0.03 
  -4   1 -10   27.05    0.31 
  -3   1 -10    2.40    0.08 
  -2   1 -10   27.24    0.40 
  -1   1 -10   12.12    0.22 
   0   1 -10   46.96    0.56 
   1   1 -10   13.59    0.19 
   2   1 -10    2.59    0.09 
   3   1 -10    9.30    0.17 
   4   1 -10    0.14    0.04 
   5   1 -10   71.99    1.17 
   6   1 -10    3.91    0.26 
   8   1 -10    3.79    0.24 
   9   1 -10    0.50    0.12 
 -11   2 -10   -0.16    0.15 
  -9   2 -10    1.01    0.27 
  -8   2 -10   29.02    0.42 
  -7   2 -10    8.23    0.21 
  -6   2 -10   99.53    1.09 
  -5   2 -10   66.73    0.66 
  -4   2 -10    2.00    0.08 
  -3   2 -10    1.46    0.07 
  -2   2 -10   14.05    0.23 
  -1   2 -10    7.45    0.16 
   0   2 -10    8.18    0.13 
   1   2 -10    0.96    0.06 
   2   2 -10    3.85    0.10 
   3   2 -10  113.68    1.76 
   4   2 -10   23.37    0.44 
   5   2 -10   18.68    0.53 
   6   2 -10   94.10    2.08 
   8   2 -10    1.85    0.19 
   9   2 -10   -0.04    0.10 
  10   2 -10    4.13    0.31 
 -10   3 -10    0.12    0.10 
  -9   3 -10    0.15    0.08 
  -8   3 -10    0.58    0.08 
  -7   3 -10    1.39    0.12 
  -6   3 -10    1.41    0.08 
  -5   3 -10   17.67    0.23 
  -4   3 -10   71.26    0.71 
  -3   3 -10   10.30    0.20 
  -2   3 -10    0.64    0.07 
  -1   3 -10    3.94    0.08 
   0   3 -10    8.49    0.19 
   1   3 -10   36.07    0.61 
   2   3 -10    0.30    0.05 
   3   3 -10    5.17    0.16 
   4   3 -10   60.17    0.97 
   5   3 -10   12.79    0.30 
   6   3 -10    3.00    0.22 
   7   3 -10   18.18    0.59 
   8   3 -10    7.61    0.36 
  10   3 -10    0.72    0.15 
 -10   4 -10    1.17    0.18 
  -9   4 -10   -0.06    0.10 
  -8   4 -10    2.40    0.18 
  -7   4 -10    0.17    0.07 
  -6   4 -10   16.36    0.33 
  -5   4 -10   -0.04    0.04 
  -4   4 -10    0.61    0.06 
  -3   4 -10    0.07    0.04 
  -2   4 -10   75.42    0.75 
  -1   4 -10   12.79    0.22 
   0   4 -10   43.57    0.59 
   1   4 -10    1.37    0.09 
   2   4 -10    4.03    0.14 
   3   4 -10   17.72    0.37 
   4   4 -10    1.54    0.11 
   5   4 -10    3.67    0.15 
   6   4 -10   14.43    0.50 
   7   4 -10    0.54    0.14 
   8   4 -10    1.40    0.21 
   9   4 -10    0.47    0.14 
 -10   5 -10    3.35    0.32 
  -9   5 -10   -0.13    0.12 
  -8   5 -10    5.88    0.24 
  -7   5 -10    4.43    0.24 
  -6   5 -10    6.88    0.22 
  -5   5 -10    1.88    0.15 
  -4   5 -10   14.93    0.26 
  -3   5 -10  290.61    3.05 
  -2   5 -10   13.04    0.24 
  -1   5 -10   30.31    0.45 
   0   5 -10    0.03    0.04 
   1   5 -10   17.81    0.37 
   2   5 -10    0.73    0.09 
   3   5 -10    2.09    0.12 
   4   5 -10   12.05    0.28 
   5   5 -10    2.94    0.22 
   6   5 -10    7.58    0.36 
   7   5 -10    2.69    0.24 
   8   5 -10   12.91    0.55 
   9   5 -10    4.09    0.34 
  -9   6 -10   14.67    0.68 
  -8   6 -10   14.85    0.41 
  -7   6 -10    0.60    0.12 
  -6   6 -10    0.25    0.09 
  -5   6 -10    0.58    0.09 
  -4   6 -10   25.16    0.45 
  -3   6 -10   19.94    0.45 
  -2   6 -10    4.13    0.14 
  -1   6 -10   10.95    0.23 
   0   6 -10    3.48    0.13 
   1   6 -10    1.69    0.10 
   2   6 -10  138.92    2.17 
   3   6 -10    0.88    0.17 
   4   6 -10   -0.08    0.08 
   5   6 -10    0.16    0.09 
   6   6 -10    9.73    0.42 
   7   6 -10   41.37    1.14 
   8   6 -10   -0.17    0.11 
   9   6 -10    0.62    0.23 
  -8   7 -10   12.50    0.44 
  -7   7 -10    1.37    0.17 
  -6   7 -10    4.36    0.27 
  -5   7 -10   12.79    0.39 
  -4   7 -10    1.94    0.25 
  -3   7 -10    4.18    0.30 
  -2   7 -10    0.08    0.06 
  -1   7 -10    1.17    0.11 
   0   7 -10    6.18    0.20 
   1   7 -10    0.01    0.09 
   2   7 -10   -0.07    0.09 
   3   7 -10   41.51    1.07 
   4   7 -10    4.29    0.30 
   5   7 -10    0.39    0.14 
   6   7 -10    1.38    0.24 
   7   7 -10    8.94    0.45 
   8   7 -10    0.70    0.17 
  -7   8 -10    4.12    0.42 
  -6   8 -10   -0.07    0.12 
  -4   8 -10    2.41    0.31 
  -3   8 -10    1.03    0.26 
  -2   8 -10    0.51    0.09 
  -1   8 -10    2.95    0.18 
   0   8 -10   12.26    0.34 
   1   8 -10    0.38    0.09 
   2   8 -10   -0.07    0.10 
   3   8 -10    2.98    0.28 
   4   8 -10    1.12    0.24 
   5   8 -10   11.82    0.52 
   6   8 -10   16.54    0.64 
   7   8 -10   11.13    0.55 
  -6   9 -10    2.99    0.44 
  -5   9 -10    8.27    0.51 
  -4   9 -10    0.08    0.16 
  -3   9 -10    0.15    0.10 
  -2   9 -10    1.61    0.20 
  -1   9 -10    8.62    0.31 
   0   9 -10    1.77    0.20 
   1   9 -10    0.33    0.11 
   2   9 -10    4.44    0.35 
   3   9 -10   16.00    0.61 
   5   9 -10    2.72    0.35 
   6   9 -10   21.45    0.79 
  -4  10 -10    0.24    0.20 
  -3  10 -10    0.27    0.18 
  -2  10 -10   12.87    0.63 
  -1  10 -10    9.93    0.55 
   0  10 -10    5.02    0.41 
   1  10 -10   -0.11    0.11 
   3  10 -10    0.29    0.17 
   4  10 -10    2.11    0.40 
   0  11 -10    6.31    0.37 
  -1 -11  -9    7.44    0.61 
   0 -11  -9    0.40    0.26 
  -5 -10  -9    0.77    0.32 
  -4 -10  -9    1.49    0.34 
  -3 -10  -9    0.96    0.28 
  -2 -10  -9    8.26    0.59 
  -1 -10  -9    1.58    0.41 
   0 -10  -9    4.42    0.49 
  -6  -9  -9   10.24    0.66 
  -5  -9  -9    3.29    0.46 
  -4  -9  -9    4.11    0.43 
  -2  -9  -9    0.10    0.20 
  -1  -9  -9   19.86    0.82 
   0  -9  -9    0.43    0.19 
   2  -9  -9    1.71    0.22 
   3  -9  -9   24.21    0.78 
   4  -9  -9    0.45    0.20 
   5  -9  -9   10.61    0.62 
  -8  -8  -9    5.18    0.60 
  -7  -8  -9   10.03    0.68 
  -6  -8  -9   15.25    0.82 
  -5  -8  -9   17.50    0.56 
  -4  -8  -9    0.26    0.17 
  -3  -8  -9    0.67    0.37 
  -2  -8  -9    0.41    0.16 
  -1  -8  -9    0.29    0.13 
   0  -8  -9    0.32    0.11 
   1  -8  -9   24.20    0.68 
   2  -8  -9    3.46    0.22 
   3  -8  -9   13.65    0.54 
   4  -8  -9    0.83    0.20 
   5  -8  -9    1.87    0.36 
   6  -8  -9    2.37    0.38 
   7  -8  -9    6.29    0.49 
   8  -8  -9    0.24    0.26 
  -8  -7  -9   20.79    0.88 
  -7  -7  -9   -0.09    0.15 
  -6  -7  -9    0.23    0.19 
  -5  -7  -9    2.08    0.22 
  -4  -7  -9    4.77    0.26 
  -3  -7  -9   16.07    0.43 
  -2  -7  -9    1.39    0.25 
  -1  -7  -9   26.72    0.89 
   0  -7  -9    4.08    0.23 
   1  -7  -9    4.28    0.21 
   2  -7  -9    2.98    0.19 
   3  -7  -9    6.60    0.36 
   4  -7  -9    4.51    0.34 
   5  -7  -9    8.46    0.46 
   6  -7  -9   -0.18    0.14 
   7  -7  -9    3.39    0.41 
   8  -7  -9    2.75    0.43 
   9  -7  -9   -0.18    0.23 
  -9  -6  -9    6.13    0.37 
  -8  -6  -9    0.41    0.16 
  -7  -6  -9    5.09    0.30 
  -6  -6  -9    0.43    0.11 
  -5  -6  -9    1.03    0.17 
  -4  -6  -9    7.29    0.27 
  -3  -6  -9    5.07    0.23 
  -2  -6  -9    0.12    0.11 
  -1  -6  -9   22.46    0.38 
   0  -6  -9    0.29    0.07 
   1  -6  -9    8.35    0.26 
   2  -6  -9   55.17    0.97 
   3  -6  -9    1.50    0.16 
   4  -6  -9    0.01    0.10 
   5  -6  -9    5.85    0.37 
   6  -6  -9    3.82    0.35 
   7  -6  -9    5.46    0.43 
   8  -6  -9    1.77    0.37 
   9  -6  -9   -0.31    0.22 
 -10  -5  -9    0.26    0.18 
  -9  -5  -9    1.61    0.31 
  -8  -5  -9    5.80    0.31 
  -7  -5  -9    4.03    0.25 
  -6  -5  -9    0.61    0.11 
  -5  -5  -9   14.27    0.25 
  -4  -5  -9    5.84    0.17 
  -3  -5  -9   49.36    0.59 
  -2  -5  -9    5.22    0.17 
  -1  -5  -9   20.79    0.35 
   0  -5  -9    4.95    0.15 
   1  -5  -9   27.60    0.46 
   2  -5  -9   62.20    0.88 
   3  -5  -9    2.94    0.22 
   4  -5  -9   16.55    0.57 
   5  -5  -9    4.70    0.33 
   6  -5  -9    0.15    0.13 
   7  -5  -9   22.03    0.80 
   8  -5  -9    0.08    0.15 
  10  -5  -9    2.01    0.46 
 -10  -4  -9    8.52    0.41 
  -9  -4  -9    0.00    0.14 
  -8  -4  -9    0.19    0.09 
  -7  -4  -9    0.55    0.09 
  -6  -4  -9    3.34    0.14 
  -5  -4  -9   34.86    0.55 
  -4  -4  -9   34.85    0.44 
  -3  -4  -9    3.78    0.13 
  -2  -4  -9    0.34    0.05 
  -1  -4  -9    5.56    0.15 
   0  -4  -9   13.77    0.22 
   1  -4  -9  145.90    2.22 
   2  -4  -9    1.91    0.10 
   3  -4  -9    5.93    0.18 
   4  -4  -9    2.06    0.21 
   5  -4  -9    1.78    0.21 
   6  -4  -9    0.69    0.15 
   7  -4  -9   29.79    0.95 
   8  -4  -9   13.77    0.63 
   9  -4  -9    5.99    0.45 
 -11  -3  -9    0.62    0.24 
  -9  -3  -9    7.24    0.26 
  -8  -3  -9    1.54    0.14 
  -7  -3  -9   14.81    0.37 
  -6  -3  -9    8.78    0.20 
  -5  -3  -9   36.65    0.46 
  -4  -3  -9   13.13    0.21 
  -3  -3  -9   22.08    0.34 
  -2  -3  -9    3.67    0.11 
  -1  -3  -9   15.90    0.27 
   0  -3  -9  102.87    1.11 
   1  -3  -9  110.70    1.37 
   2  -3  -9    1.48    0.07 
   3  -3  -9    0.07    0.06 
   4  -3  -9   12.29    0.33 
   5  -3  -9   12.65    0.49 
   6  -3  -9    0.57    0.12 
   8  -3  -9    0.00    0.14 
 -11  -2  -9    1.11    0.24 
 -10  -2  -9    6.00    0.31 
  -9  -2  -9    0.87    0.11 
  -8  -2  -9    8.65    0.18 
  -7  -2  -9    1.54    0.08 
  -6  -2  -9   56.27    0.96 
  -5  -2  -9   38.77    0.70 
  -4  -2  -9   17.49    0.31 
  -3  -2  -9    4.84    0.13 
  -2  -2  -9   38.51    0.45 
  -1  -2  -9   10.59    0.15 
   0  -2  -9    0.03    0.03 
   1  -2  -9  170.79    1.79 
   2  -2  -9    4.78    0.11 
   3  -2  -9  156.03    1.87 
   4  -2  -9    2.65    0.12 
   5  -2  -9    6.22    0.32 
   6  -2  -9   97.37    2.22 
   9  -2  -9   18.13    0.74 
 -11  -1  -9   14.81    0.67 
 -10  -1  -9    1.81    0.23 
  -9  -1  -9    6.26    0.18 
  -8  -1  -9    1.82    0.10 
  -7  -1  -9   13.86    0.22 
  -6  -1  -9    4.85    0.14 
  -5  -1  -9    1.42    0.07 
  -4  -1  -9    7.70    0.16 
  -3  -1  -9    1.72    0.07 
  -2  -1  -9   83.28    1.05 
  -1  -1  -9   72.22    0.79 
   0  -1  -9   29.67    0.32 
   1  -1  -9   82.81    1.01 
   2  -1  -9    2.91    0.12 
   3  -1  -9  250.08    2.99 
   4  -1  -9  107.22    1.37 
   5  -1  -9   42.06    0.92 
   8  -1  -9   10.10    0.48 
 -11   0  -9   17.88    0.54 
 -10   0  -9    0.03    0.10 
  -9   0  -9    0.65    0.09 
  -8   0  -9   -0.08    0.05 
  -7   0  -9   19.62    0.29 
  -6   0  -9   -0.03    0.04 
  -5   0  -9   -0.02    0.03 
  -4   0  -9    0.02    0.02 
  -3   0  -9   10.88    0.17 
  -2   0  -9   -0.01    0.02 
  -1   0  -9    9.76    0.15 
   0   0  -9    0.01    0.02 
   1   0  -9    0.19    0.02 
   2   0  -9    0.01    0.02 
   3   0  -9    3.65    0.15 
   4   0  -9    0.02    0.06 
   6   0  -9    0.02    0.08 
   7   0  -9    2.26    0.24 
   8   0  -9   -0.03    0.13 
 -11   1  -9   12.29    0.51 
 -10   1  -9    1.63    0.21 
  -9   1  -9    6.02    0.16 
  -8   1  -9    1.52    0.13 
  -7   1  -9   14.00    0.24 
  -6   1  -9    4.83    0.11 
  -5   1  -9    1.53    0.06 
  -4   1  -9    7.64    0.14 
  -3   1  -9    1.71    0.08 
  -2   1  -9   82.51    1.05 
  -1   1  -9   73.49    0.91 
   0   1  -9   30.34    0.32 
   1   1  -9   81.28    0.88 
   2   1  -9    2.75    0.06 
   3   1  -9  246.32    2.98 
   4   1  -9  103.32    1.62 
   5   1  -9   38.80    1.01 
   7   1  -9    0.58    0.13 
   8   1  -9    9.42    0.39 
 -11   2  -9    0.47    0.13 
 -10   2  -9    6.30    0.25 
  -9   2  -9    0.98    0.11 
  -8   2  -9    8.93    0.20 
  -7   2  -9    1.14    0.10 
  -6   2  -9   56.10    0.58 
  -5   2  -9   39.03    0.42 
  -4   2  -9   17.94    0.21 
  -3   2  -9    4.80    0.10 
  -2   2  -9   38.82    0.47 
  -1   2  -9   10.50    0.19 
   0   2  -9    0.04    0.02 
   1   2  -9  168.21    1.78 
   2   2  -9    4.77    0.11 
   3   2  -9  148.30    1.86 
   4   2  -9    2.73    0.10 
   5   2  -9    6.13    0.26 
   8   2  -9    7.63    0.34 
 -11   3  -9    1.11    0.16 
 -10   3  -9    1.89    0.20 
  -9   3  -9    7.02    0.24 
  -8   3  -9    1.29    0.14 
  -7   3  -9   14.68    0.30 
  -6   3  -9    8.88    0.15 
  -5   3  -9   37.42    0.45 
  -4   3  -9   13.23    0.18 
  -3   3  -9   22.05    0.28 
  -2   3  -9    3.93    0.11 
  -1   3  -9   15.87    0.20 
   0   3  -9   99.20    1.25 
   1   3  -9  106.00    1.33 
   2   3  -9    1.38    0.07 
   3   3  -9    0.14    0.03 
   4   3  -9   12.56    0.23 
   5   3  -9   13.01    0.29 
   6   3  -9    0.98    0.19 
   8   3  -9    0.25    0.10 
   9   3  -9    4.85    0.31 
 -10   4  -9    8.05    0.38 
  -9   4  -9    0.15    0.09 
  -8   4  -9    0.20    0.08 
  -7   4  -9    0.70    0.09 
  -6   4  -9    3.16    0.15 
  -5   4  -9   33.68    0.45 
  -4   4  -9   34.40    0.42 
  -3   4  -9    3.57    0.11 
  -2   4  -9    0.51    0.05 
  -1   4  -9    5.61    0.12 
   0   4  -9   13.37    0.23 
   1   4  -9  139.82    2.13 
   2   4  -9    1.91    0.10 
   3   4  -9    5.87    0.14 
   4   4  -9    1.87    0.12 
   5   4  -9    1.86    0.17 
   6   4  -9    0.81    0.15 
   7   4  -9   29.12    0.83 
   8   4  -9   13.89    0.53 
   9   4  -9    5.81    0.36 
  10   4  -9    0.22    0.14 
 -10   5  -9    0.06    0.15 
  -9   5  -9    2.44    0.21 
  -8   5  -9    5.76    0.27 
  -7   5  -9    4.12    0.22 
  -6   5  -9    0.47    0.09 
  -5   5  -9   13.95    0.36 
  -4   5  -9    6.08    0.18 
  -3   5  -9   49.12    0.69 
  -2   5  -9    5.40    0.16 
  -1   5  -9   20.78    0.34 
   0   5  -9    4.88    0.14 
   1   5  -9   28.31    0.43 
   2   5  -9   63.35    1.02 
   3   5  -9    3.24    0.14 
   4   5  -9   16.62    0.34 
   5   5  -9    5.12    0.28 
   6   5  -9   -0.12    0.07 
   7   5  -9   21.79    0.69 
   8   5  -9    0.04    0.10 
   9   5  -9    2.35    0.30 
  -9   6  -9    6.42    0.49 
  -8   6  -9    0.19    0.10 
  -7   6  -9    4.96    0.26 
  -6   6  -9    0.30    0.11 
  -5   6  -9    1.02    0.14 
  -4   6  -9    7.30    0.26 
  -3   6  -9    5.47    0.19 
  -2   6  -9    0.29    0.07 
  -1   6  -9   22.33    0.37 
   0   6  -9    0.33    0.05 
   1   6  -9    8.71    0.20 
   2   6  -9   55.11    0.96 
   3   6  -9    1.65    0.12 
   4   6  -9    0.09    0.08 
   5   6  -9    6.62    0.33 
   6   6  -9    3.14    0.27 
   7   6  -9    5.35    0.34 
   9   6  -9    0.13    0.16 
  -8   7  -9   21.54    0.58 
  -7   7  -9    0.09    0.10 
  -6   7  -9    0.11    0.08 
  -5   7  -9    2.49    0.28 
  -4   7  -9    4.71    0.32 
  -3   7  -9   15.93    0.57 
  -2   7  -9    1.05    0.15 
  -1   7  -9   26.49    0.44 
   0   7  -9    4.02    0.18 
   1   7  -9    5.00    0.28 
   2   7  -9    3.04    0.24 
   3   7  -9    6.34    0.32 
   4   7  -9    4.95    0.31 
   5   7  -9    8.69    0.41 
   6   7  -9    0.15    0.12 
   7   7  -9    3.56    0.32 
   8   7  -9    2.60    0.32 
   9   7  -9    0.16    0.17 
  -8   8  -9    5.19    0.35 
  -7   8  -9   11.39    0.60 
  -6   8  -9   14.82    0.65 
  -4   8  -9    0.14    0.09 
  -3   8  -9    0.54    0.11 
  -2   8  -9    0.53    0.11 
  -1   8  -9    0.26    0.08 
   0   8  -9    0.13    0.07 
   1   8  -9   24.47    0.54 
   2   8  -9    2.81    0.26 
   3   8  -9   13.55    0.52 
   4   8  -9    1.21    0.25 
   5   8  -9    2.64    0.29 
   6   8  -9    2.28    0.30 
   7   8  -9    5.60    0.41 
   8   8  -9    1.23    0.31 
  -6   9  -9    8.93    0.56 
  -5   9  -9    3.86    0.40 
  -4   9  -9    4.02    0.36 
  -3   9  -9    9.05    0.51 
  -2   9  -9    0.31    0.10 
  -1   9  -9   20.21    0.49 
   0   9  -9    0.37    0.10 
   1   9  -9    7.14    0.29 
   2   9  -9    2.06    0.27 
   3   9  -9   24.97    0.80 
   4   9  -9   -0.04    0.15 
   5   9  -9   12.83    0.57 
   6   9  -9    5.43    0.43 
  -5  10  -9    0.75    0.25 
  -4  10  -9    0.99    0.24 
  -3  10  -9    0.71    0.15 
  -2  10  -9    8.80    0.52 
  -1  10  -9    0.88    0.15 
   0  10  -9    4.74    0.27 
   1  10  -9    2.99    0.38 
   3  10  -9    2.12    0.34 
   4  10  -9    0.54    0.20 
   5  10  -9    0.74    0.22 
  -2  11  -9   -0.11    0.14 
  -1  11  -9    7.53    0.36 
   0  11  -9    0.03    0.20 
   1  11  -9    1.60    0.21 
   2  11  -9    5.91    0.49 
  -2 -11  -8    8.39    0.65 
  -1 -11  -8    6.48    0.57 
   0 -11  -8    8.35    0.62 
   1 -11  -8    6.53    0.58 
  -5 -10  -8    0.82    0.31 
  -4 -10  -8    3.44    0.49 
  -3 -10  -8    4.62    0.51 
  -2 -10  -8    9.06    0.61 
  -1 -10  -8    5.97    0.50 
   0 -10  -8    1.43    0.35 
  -7  -9  -8    0.52    0.30 
  -6  -9  -8    3.01    0.49 
  -5  -9  -8    2.42    0.31 
  -3  -9  -8   18.62    0.79 
  -2  -9  -8    3.69    0.42 
  -1  -9  -8    1.51    0.31 
   0  -9  -8    0.76    0.21 
   2  -9  -8    0.03    0.11 
   3  -9  -8   17.26    0.51 
   4  -9  -8   36.10    1.07 
   5  -9  -8    5.02    0.43 
   6  -9  -8    6.96    0.50 
   7  -9  -8    3.11    0.51 
  -8  -8  -8    3.17    0.38 
  -6  -8  -8    0.25    0.21 
  -5  -8  -8    7.91    0.52 
  -4  -8  -8    0.70    0.14 
  -3  -8  -8   -0.02    0.15 
  -2  -8  -8    1.89    0.28 
  -1  -8  -8    1.27    0.27 
   1  -8  -8    0.60    0.12 
   2  -8  -8   34.19    0.70 
   3  -8  -8    3.29    0.23 
   4  -8  -8    3.71    0.34 
   5  -8  -8   33.15    1.01 
   6  -8  -8    0.96    0.24 
   7  -8  -8    0.23    0.20 
   8  -8  -8    0.96    0.28 
  -9  -7  -8    6.43    0.42 
  -8  -7  -8    0.03    0.14 
  -7  -7  -8    1.49    0.32 
  -6  -7  -8    2.86    0.35 
  -5  -7  -8    1.16    0.30 
  -4  -7  -8    0.45    0.18 
  -3  -7  -8    5.70    0.41 
  -2  -7  -8    1.15    0.23 
  -1  -7  -8   10.22    0.53 
   0  -7  -8    2.99    0.20 
   1  -7  -8    1.22    0.14 
   2  -7  -8   23.39    0.52 
   3  -7  -8    2.67    0.20 
   4  -7  -8    0.68    0.16 
   5  -7  -8    2.79    0.31 
   6  -7  -8   26.49    0.89 
   7  -7  -8    0.05    0.18 
   8  -7  -8    0.17    0.19 
   9  -7  -8   -0.05    0.22 
  -9  -6  -8    1.45    0.23 
  -8  -6  -8    2.98    0.27 
  -7  -6  -8    0.46    0.13 
  -6  -6  -8    6.99    0.26 
  -5  -6  -8    5.75    0.26 
  -4  -6  -8    0.06    0.07 
  -3  -6  -8    4.59    0.21 
  -2  -6  -8    3.07    0.18 
  -1  -6  -8    0.62    0.08 
   0  -6  -8   32.27    0.61 
   1  -6  -8    3.34    0.26 
   2  -6  -8   15.11    0.37 
   3  -6  -8   28.49    0.60 
   4  -6  -8    2.98    0.26 
   5  -6  -8    0.26    0.13 
   6  -6  -8    4.75    0.36 
   8  -6  -8    0.11    0.23 
   9  -6  -8    6.34    0.53 
  10  -6  -8    0.79    0.28 
 -10  -5  -8   -0.03    0.18 
  -9  -5  -8    3.59    0.28 
  -8  -5  -8    0.04    0.11 
  -7  -5  -8    1.47    0.23 
  -6  -5  -8    2.94    0.29 
  -5  -5  -8   33.21    0.61 
  -4  -5  -8    4.90    0.17 
  -3  -5  -8    6.01    0.18 
  -2  -5  -8   10.19    0.18 
  -1  -5  -8    4.98    0.14 
   0  -5  -8   12.84    0.25 
   1  -5  -8   20.69    0.36 
   2  -5  -8    0.00    0.07 
   3  -5  -8    0.82    0.11 
   4  -5  -8    2.65    0.24 
   5  -5  -8    0.27    0.11 
   6  -5  -8   11.87    0.52 
   7  -5  -8   17.78    0.68 
   8  -5  -8    6.49    0.45 
   9  -5  -8    4.43    0.59 
  10  -5  -8    2.30    0.48 
 -10  -4  -8    1.56    0.23 
  -9  -4  -8    0.84    0.15 
  -8  -4  -8    4.08    0.19 
  -7  -4  -8    0.36    0.09 
  -6  -4  -8    0.23    0.06 
  -5  -4  -8    4.14    0.13 
  -4  -4  -8   19.39    0.32 
  -3  -4  -8   50.67    0.67 
  -2  -4  -8    0.07    0.04 
  -1  -4  -8    6.95    0.17 
   0  -4  -8   27.64    0.36 
   1  -4  -8   34.16    0.39 
   2  -4  -8    9.43    0.22 
   3  -4  -8   24.62    0.49 
   4  -4  -8    3.33    0.24 
   5  -4  -8   23.10    0.51 
   6  -4  -8    7.42    0.39 
   7  -4  -8    4.54    0.35 
   9  -4  -8    5.43    0.44 
 -11  -3  -8    0.18    0.25 
 -10  -3  -8   14.21    0.46 
  -9  -3  -8    8.95    0.26 
  -8  -3  -8    7.63    0.18 
  -7  -3  -8   15.91    0.38 
  -6  -3  -8   75.96    1.23 
  -5  -3  -8   12.09    0.20 
  -4  -3  -8    5.90    0.14 
  -3  -3  -8    0.41    0.05 
  -2  -3  -8    0.25    0.04 
  -1  -3  -8   13.15    0.19 
   0  -3  -8  288.70    3.46 
   1  -3  -8    2.59    0.07 
   2  -3  -8   12.77    0.18 
   3  -3  -8   12.19    0.42 
   4  -3  -8   43.48    1.13 
   5  -3  -8   13.08    0.27 
   6  -3  -8    0.09    0.05 
   8  -3  -8    6.58    0.41 
 -11  -2  -8    4.45    0.49 
 -10  -2  -8    0.03    0.11 
  -9  -2  -8    3.54    0.15 
  -8  -2  -8   -0.10    0.06 
  -7  -2  -8   33.53    0.37 
  -6  -2  -8   24.56    0.28 
  -5  -2  -8    5.45    0.12 
  -4  -2  -8   41.26    0.60 
  -3  -2  -8   34.96    0.62 
  -2  -2  -8    0.32    0.03 
  -1  -2  -8  146.49    1.52 
   0  -2  -8   35.14    0.37 
   1  -2  -8    7.01    0.11 
   2  -2  -8   11.66    0.18 
   3  -2  -8   80.46    0.89 
   4  -2  -8   38.00    0.56 
   5  -2  -8    0.23    0.09 
   6  -2  -8    6.51    0.35 
   9  -2  -8    3.08    0.34 
  10  -2  -8    2.15    0.35 
 -11  -1  -8    3.49    0.31 
 -10  -1  -8    0.58    0.11 
  -9  -1  -8    0.34    0.06 
  -8  -1  -8    8.41    0.18 
  -7  -1  -8    1.86    0.08 
  -6  -1  -8    0.98    0.06 
  -5  -1  -8    1.57    0.07 
  -4  -1  -8   53.40    0.55 
  -3  -1  -8    7.14    0.13 
  -2  -1  -8  205.64    2.12 
  -1  -1  -8    2.18    0.06 
   0  -1  -8    2.98    0.06 
   1  -1  -8    0.47    0.04 
   2  -1  -8    1.70    0.07 
   3  -1  -8  340.19    3.98 
   4  -1  -8  240.13    2.88 
   7  -1  -8   -0.04    0.11 
   8  -1  -8    0.27    0.14 
 -11   0  -8   -0.03    0.19 
 -10   0  -8    4.58    0.18 
  -9   0  -8    0.10    0.06 
  -8   0  -8    0.48    0.09 
  -7   0  -8   -0.01    0.04 
  -6   0  -8    5.41    0.11 
  -5   0  -8    0.01    0.03 
  -4   0  -8   18.08    0.22 
  -3   0  -8    0.03    0.02 
  -2   0  -8   28.39    0.31 
  -1   0  -8   -0.01    0.02 
   0   0  -8   46.76    0.47 
   1   0  -8    0.01    0.02 
   2   0  -8    8.53    0.14 
   3   0  -8    0.04    0.02 
   4   0  -8  213.86    3.19 
   5   0  -8   -0.04    0.03 
   6   0  -8   21.58    0.67 
   7   0  -8   -0.01    0.09 
 -11   1  -8    3.98    0.25 
 -10   1  -8    0.56    0.10 
  -9   1  -8    0.31    0.06 
  -8   1  -8    8.37    0.19 
  -7   1  -8    1.62    0.09 
  -6   1  -8    0.92    0.06 
  -5   1  -8    1.50    0.06 
  -4   1  -8   54.16    0.59 
  -3   1  -8    7.43    0.09 
  -2   1  -8  207.06    2.11 
  -1   1  -8    2.12    0.06 
   0   1  -8    3.03    0.06 
   1   1  -8    0.53    0.03 
   2   1  -8    1.70    0.05 
   3   1  -8  336.53    3.97 
   4   1  -8  239.66    3.55 
   5   1  -8    0.92    0.11 
   6   1  -8   23.33    0.66 
   7   1  -8    0.02    0.09 
 -11   2  -8    4.09    0.26 
 -10   2  -8    0.13    0.09 
  -9   2  -8    3.75    0.15 
  -8   2  -8    0.08    0.05 
  -7   2  -8   33.37    0.44 
  -6   2  -8   25.10    0.30 
  -5   2  -8    5.12    0.10 
  -4   2  -8   42.16    0.43 
  -3   2  -8   34.65    0.36 
  -2   2  -8    0.31    0.03 
  -1   2  -8  141.63    1.52 
   0   2  -8   34.46    0.46 
   1   2  -8    7.06    0.14 
   2   2  -8   11.87    0.18 
   3   2  -8   78.34    1.74 
   4   2  -8   37.90    0.64 
   5   2  -8   -0.10    0.06 
   7   2  -8    0.66    0.13 
   8   2  -8    2.08    0.27 
 -11   3  -8    0.04    0.11 
 -10   3  -8   14.77    0.37 
  -9   3  -8    8.68    0.26 
  -8   3  -8    7.49    0.23 
  -7   3  -8   16.11    0.32 
  -6   3  -8   75.22    0.86 
  -5   3  -8   12.01    0.18 
  -4   3  -8    5.87    0.11 
  -3   3  -8    0.51    0.06 
  -2   3  -8    0.38    0.04 
  -1   3  -8   13.18    0.17 
   0   3  -8  287.87    2.97 
   1   3  -8    2.55    0.07 
   2   3  -8   12.61    0.21 
   3   3  -8   12.56    0.22 
   4   3  -8   45.08    0.77 
   5   3  -8   12.75    0.38 
   7   3  -8    5.78    0.30 
   8   3  -8    6.87    0.33 
   9   3  -8    0.09    0.10 
 -10   4  -8    1.78    0.26 
  -9   4  -8    0.77    0.12 
  -8   4  -8    4.18    0.22 
  -7   4  -8    0.26    0.06 
  -6   4  -8    0.20    0.05 
  -5   4  -8    4.21    0.10 
  -4   4  -8   19.47    0.25 
  -3   4  -8   50.63    0.60 
  -2   4  -8    0.00    0.03 
  -1   4  -8    6.85    0.13 
   0   4  -8   26.74    0.35 
   1   4  -8   34.00    0.41 
   2   4  -8    9.50    0.18 
   3   4  -8   24.40    0.46 
   4   4  -8    3.52    0.13 
   5   4  -8   23.26    0.65 
   6   4  -8    7.64    0.34 
   7   4  -8    5.17    0.29 
   9   4  -8    5.59    0.45 
 -10   5  -8    0.09    0.14 
  -9   5  -8    3.97    0.22 
  -8   5  -8    0.02    0.07 
  -7   5  -8    1.23    0.14 
  -6   5  -8    2.78    0.18 
  -5   5  -8   33.31    0.65 
  -4   5  -8    5.27    0.14 
  -3   5  -8    5.79    0.15 
  -2   5  -8   10.31    0.22 
  -1   5  -8    4.79    0.12 
   0   5  -8   12.66    0.24 
   1   5  -8   20.94    0.34 
   2   5  -8   -0.03    0.03 
   3   5  -8    0.67    0.08 
   4   5  -8    2.96    0.21 
   5   5  -8    0.41    0.10 
   7   5  -8   16.95    0.58 
   8   5  -8    7.38    0.37 
   9   5  -8    4.96    0.37 
  -9   6  -8    1.82    0.36 
  -8   6  -8    2.43    0.19 
  -7   6  -8    0.48    0.11 
  -6   6  -8    6.67    0.27 
  -5   6  -8    6.05    0.22 
  -4   6  -8    0.06    0.06 
  -3   6  -8    4.43    0.15 
  -2   6  -8    2.81    0.14 
  -1   6  -8    0.66    0.08 
   0   6  -8   32.42    0.49 
   1   6  -8    3.22    0.16 
   2   6  -8   14.97    0.48 
   3   6  -8   29.16    0.44 
   4   6  -8    2.56    0.22 
   5   6  -8    0.44    0.12 
   6   6  -8    4.55    0.29 
   7   6  -8    0.14    0.10 
   8   6  -8    0.27    0.13 
   9   6  -8    6.85    0.54 
  10   6  -8    0.25    0.21 
  -9   7  -8    6.34    0.31 
  -8   7  -8    0.04    0.12 
  -7   7  -8    0.56    0.12 
  -6   7  -8    2.72    0.18 
  -5   7  -8    0.92    0.17 
  -4   7  -8    0.13    0.11 
  -3   7  -8    5.94    0.34 
  -2   7  -8    1.36    0.14 
  -1   7  -8   10.86    0.24 
   0   7  -8    3.05    0.16 
   1   7  -8    1.57    0.13 
   2   7  -8   23.86    0.69 
   3   7  -8    2.94    0.24 
   4   7  -8    1.12    0.20 
   5   7  -8    3.06    0.27 
   6   7  -8   26.64    0.83 
   7   7  -8    0.01    0.15 
   8   7  -8    0.17    0.13 
  -8   8  -8    3.56    0.31 
  -6   8  -8    0.24    0.13 
  -5   8  -8    8.93    0.71 
  -4   8  -8    0.56    0.10 
  -3   8  -8    0.26    0.09 
  -2   8  -8    2.13    0.27 
  -1   8  -8    1.83    0.16 
   0   8  -8   21.14    0.48 
   1   8  -8    0.46    0.09 
   2   8  -8   34.58    0.69 
   3   8  -8    3.09    0.28 
   4   8  -8    3.91    0.31 
   5   8  -8   34.43    0.99 
   6   8  -8    1.37    0.27 
   7   8  -8    0.03    0.15 
   8   8  -8    1.67    0.32 
  -7   9  -8    0.51    0.23 
  -6   9  -8    3.46    0.44 
  -5   9  -8    2.18    0.27 
  -4   9  -8    9.34    0.50 
  -3   9  -8   18.33    0.72 
  -2   9  -8    3.97    0.24 
  -1   9  -8    1.78    0.19 
   0   9  -8    0.79    0.11 
   1   9  -8    0.00    0.08 
   2   9  -8    0.08    0.10 
   3   9  -8   16.63    0.64 
   4   9  -8   38.13    1.09 
   5   9  -8    5.21    0.41 
   6   9  -8    7.10    0.46 
   7   9  -8    3.67    0.40 
  -5  10  -8    1.86    0.41 
  -4  10  -8    3.66    0.44 
  -3  10  -8    4.97    0.46 
  -2  10  -8    9.36    0.37 
  -1  10  -8    6.08    0.30 
   0  10  -8    0.84    0.15 
   1  10  -8    1.06    0.15 
   2  10  -8    3.53    0.40 
   3  10  -8   10.56    0.53 
   4  10  -8    1.17    0.23 
   5  10  -8    4.58    0.46 
  -2  11  -8    7.78    0.37 
  -1  11  -8    6.94    0.35 
   0  11  -8    7.49    0.50 
   1  11  -8    6.98    0.36 
   2  11  -8   10.40    0.57 
  -3 -11  -7    3.75    0.52 
  -2 -11  -7   13.90    0.78 
  -1 -11  -7   31.51    1.20 
   0 -11  -7    0.76    0.28 
   1 -11  -7    0.03    0.23 
  -5 -10  -7    0.77    0.28 
  -4 -10  -7   -0.51    0.24 
  -3 -10  -7   -0.21    0.20 
  -2 -10  -7   12.37    0.68 
   0 -10  -7    0.46    0.22 
   3 -10  -7   18.10    0.82 
   5 -10  -7    2.61    0.47 
  -7  -9  -7    0.82    0.28 
  -6  -9  -7    0.06    0.22 
  -4  -9  -7    7.17    0.51 
  -3  -9  -7    0.03    0.18 
  -2  -9  -7    6.36    0.46 
  -1  -9  -7   -0.10    0.17 
   2  -9  -7   16.10    0.55 
   3  -9  -7    0.12    0.11 
   4  -9  -7   46.14    1.26 
   5  -9  -7    2.19    0.36 
   6  -9  -7    1.72    0.42 
   7  -9  -7    2.58    0.51 
  -8  -8  -7    1.38    0.24 
  -7  -8  -7    1.05    0.28 
  -6  -8  -7    2.45    0.40 
  -5  -8  -7    1.46    0.35 
  -4  -8  -7    0.24    0.15 
  -3  -8  -7   -0.16    0.12 
  -2  -8  -7    2.61    0.28 
  -1  -8  -7    5.17    0.39 
   0  -8  -7    9.16    0.49 
   1  -8  -7    3.85    0.52 
   2  -8  -7    6.85    0.27 
   3  -8  -7    0.55    0.11 
   4  -8  -7   17.13    0.62 
   5  -8  -7   36.85    1.09 
   8  -8  -7   -0.19    0.22 
  -9  -7  -7    1.42    0.22 
  -8  -7  -7    0.19    0.17 
  -7  -7  -7    5.71    0.32 
  -6  -7  -7    0.52    0.20 
  -5  -7  -7    8.90    0.49 
  -4  -7  -7   30.36    0.96 
  -3  -7  -7    3.14    0.32 
  -2  -7  -7    3.93    0.32 
  -1  -7  -7    8.77    0.45 
   0  -7  -7   10.03    0.27 
   1  -7  -7   41.10    1.16 
   2  -7  -7    4.42    0.21 
   3  -7  -7    1.11    0.15 
   4  -7  -7    7.67    0.40 
   5  -7  -7    4.79    0.35 
   6  -7  -7   11.41    0.54 
   7  -7  -7    0.29    0.18 
   8  -7  -7    0.20    0.21 
   9  -7  -7    0.21    0.22 
 -10  -6  -7    0.13    0.23 
  -9  -6  -7    4.94    0.35 
  -8  -6  -7   -0.16    0.13 
  -7  -6  -7    0.74    0.14 
  -6  -6  -7    3.47    0.24 
  -5  -6  -7    8.00    0.26 
  -4  -6  -7   26.34    0.57 
  -3  -6  -7    0.87    0.13 
  -2  -6  -7    4.39    0.20 
  -1  -6  -7   12.65    0.52 
   0  -6  -7   50.00    0.86 
   1  -6  -7    0.09    0.06 
   2  -6  -7    5.46    0.21 
   3  -6  -7    0.32    0.08 
   4  -6  -7    0.49    0.12 
   5  -6  -7    6.99    0.38 
   6  -6  -7   17.39    0.67 
   7  -6  -7    0.15    0.17 
   8  -6  -7   14.40    0.78 
   9  -6  -7    3.11    0.39 
  10  -6  -7    0.67    0.27 
 -10  -5  -7   10.10    0.47 
  -9  -5  -7    4.24    0.30 
  -8  -5  -7    1.48    0.21 
  -7  -5  -7   19.36    0.50 
  -6  -5  -7    1.17    0.14 
  -5  -5  -7  110.88    1.74 
  -4  -5  -7   40.57    0.73 
  -3  -5  -7   50.23    0.72 
  -2  -5  -7    1.47    0.10 
  -1  -5  -7   26.08    0.40 
   0  -5  -7  116.48    1.47 
   1  -5  -7    0.64    0.09 
   2  -5  -7    5.79    0.20 
   3  -5  -7    0.10    0.06 
   4  -5  -7   15.20    0.43 
   5  -5  -7    4.83    0.31 
   6  -5  -7   35.70    1.05 
   7  -5  -7   26.22    0.88 
   8  -5  -7    1.57    0.30 
   9  -5  -7    0.51    0.21 
  10  -5  -7   10.75    0.92 
 -11  -4  -7    2.84    0.47 
 -10  -4  -7    1.18    0.18 
  -9  -4  -7   11.13    0.40 
  -8  -4  -7    0.05    0.08 
  -7  -4  -7    4.04    0.18 
  -6  -4  -7    1.05    0.09 
  -5  -4  -7   36.58    0.45 
  -4  -4  -7   73.54    0.82 
  -3  -4  -7    7.45    0.14 
  -2  -4  -7    5.13    0.14 
  -1  -4  -7    3.10    0.14 
   0  -4  -7    0.92    0.06 
   1  -4  -7   26.54    0.31 
   2  -4  -7    0.03    0.03 
   3  -4  -7    7.77    0.23 
   4  -4  -7    0.00    0.08 
   5  -4  -7    0.16    0.10 
   6  -4  -7    0.00    0.09 
   7  -4  -7   23.03    0.79 
   8  -4  -7    2.07    0.29 
 -11  -3  -7    4.98    0.48 
 -10  -3  -7    0.77    0.15 
  -9  -3  -7    7.15    0.19 
  -8  -3  -7    2.26    0.11 
  -7  -3  -7   13.42    0.27 
  -6  -3  -7   75.80    1.01 
  -5  -3  -7   52.42    0.61 
  -4  -3  -7   82.26    0.90 
  -3  -3  -7    3.42    0.09 
  -2  -3  -7    2.05    0.07 
  -1  -3  -7  133.12    1.41 
   0  -3  -7    1.51    0.08 
   1  -3  -7    8.17    0.14 
   2  -3  -7    2.32    0.08 
   3  -3  -7    0.33    0.08 
   4  -3  -7    4.02    0.13 
   6  -3  -7    6.78    0.36 
   8  -3  -7    0.13    0.17 
 -11  -2  -7    0.23    0.16 
 -10  -2  -7    0.18    0.10 
  -9  -2  -7    1.03    0.08 
  -8  -2  -7    0.24    0.05 
  -7  -2  -7   38.11    0.42 
  -6  -2  -7    7.36    0.14 
  -5  -2  -7    0.03    0.04 
  -4  -2  -7    0.02    0.03 
  -3  -2  -7   50.84    0.51 
  -2  -2  -7   55.86    0.54 
  -1  -2  -7  123.47    1.16 
   0  -2  -7    0.18    0.02 
   1  -2  -7  138.69    1.46 
   2  -2  -7   34.29    0.37 
   3  -2  -7   79.55    1.02 
   4  -2  -7  106.57    1.65 
   5  -2  -7    0.42    0.10 
   6  -2  -7   20.54    0.40 
  10  -2  -7    2.99    0.37 
 -11  -1  -7    0.41    0.16 
 -10  -1  -7    0.02    0.07 
  -9  -1  -7    4.20    0.14 
  -8  -1  -7    7.63    0.15 
  -7  -1  -7   76.67    1.01 
  -6  -1  -7    2.43    0.08 
  -5  -1  -7    3.52    0.07 
  -4  -1  -7    2.17    0.06 
  -3  -1  -7   36.07    0.35 
  -2  -1  -7  146.13    1.38 
  -1  -1  -7   12.12    0.15 
   0  -1  -7    3.87    0.07 
   1  -1  -7   21.17    0.26 
   2  -1  -7   37.11    0.50 
   3  -1  -7    0.27    0.04 
   4  -1  -7   -0.03    0.04 
   6  -1  -7    2.32    0.10 
   7  -1  -7    3.95    0.28 
   8  -1  -7   15.08    0.63 
 -11   0  -7    0.84    0.21 
 -10   0  -7    0.07    0.07 
  -9   0  -7    0.03    0.05 
  -8   0  -7   -0.01    0.04 
  -7   0  -7    2.24    0.09 
  -6   0  -7   -0.02    0.03 
  -5   0  -7    4.96    0.09 
  -4   0  -7   -0.04    0.02 
  -3   0  -7   27.14    0.27 
  -2   0  -7    0.01    0.02 
  -1   0  -7  491.35    7.22 
   0   0  -7    0.35    0.05 
   1   0  -7  232.42    4.65 
   2   0  -7    0.03    0.02 
   3   0  -7  277.23    3.30 
   4   0  -7    0.05    0.03 
   5   0  -7   49.36    0.83 
   6   0  -7    0.07    0.07 
   7   0  -7    1.16    0.20 
 -11   1  -7    0.43    0.12 
 -10   1  -7   -0.07    0.07 
  -9   1  -7    4.13    0.13 
  -8   1  -7    7.60    0.16 
  -7   1  -7   77.28    1.04 
  -6   1  -7    2.61    0.09 
  -5   1  -7    3.58    0.08 
  -4   1  -7    2.25    0.06 
  -3   1  -7   36.92    0.32 
  -2   1  -7  148.57    1.37 
  -1   1  -7   12.31    0.17 
   0   1  -7    3.81    0.06 
   1   1  -7   21.30    0.23 
   2   1  -7   36.21    0.37 
   3   1  -7    0.32    0.04 
   4   1  -7    0.02    0.03 
   5   1  -7   61.82    1.41 
   7   1  -7    3.88    0.27 
 -11   2  -7    0.13    0.11 
 -10   2  -7    0.24    0.08 
  -9   2  -7    1.20    0.10 
  -8   2  -7    0.25    0.06 
  -7   2  -7   39.22    0.49 
  -6   2  -7    7.10    0.14 
  -5   2  -7    0.00    0.03 
  -4   2  -7    0.07    0.02 
  -3   2  -7   51.04    0.44 
  -2   2  -7   55.01    0.61 
  -1   2  -7  120.42    1.15 
   0   2  -7    0.25    0.03 
   1   2  -7  137.64    1.44 
   2   2  -7   34.83    0.36 
   3   2  -7   78.18    0.87 
   4   2  -7  105.75    1.61 
   5   2  -7    0.53    0.10 
   6   2  -7   17.88    0.65 
 -11   3  -7    5.45    0.27 
 -10   3  -7    0.75    0.13 
  -9   3  -7    7.56    0.28 
  -8   3  -7    2.09    0.14 
  -7   3  -7   13.59    0.29 
  -6   3  -7   78.33    0.87 
  -5   3  -7   52.43    0.54 
  -4   3  -7   82.00    0.80 
  -3   3  -7    3.31    0.10 
  -2   3  -7    2.02    0.08 
  -1   3  -7  131.87    1.61 
   0   3  -7    1.38    0.05 
   1   3  -7    7.84    0.14 
   2   3  -7    2.21    0.07 
   3   3  -7    0.31    0.05 
   4   3  -7    4.20    0.21 
   6   3  -7    6.81    0.30 
   8   3  -7    0.00    0.08 
 -11   4  -7    2.50    0.32 
 -10   4  -7    1.57    0.17 
  -9   4  -7   11.88    0.31 
  -8   4  -7    0.23    0.07 
  -7   4  -7    4.19    0.17 
  -6   4  -7    1.03    0.11 
  -5   4  -7   36.19    0.46 
  -4   4  -7   73.02    0.83 
  -3   4  -7    7.33    0.14 
  -2   4  -7    5.23    0.12 
  -1   4  -7    2.89    0.09 
   0   4  -7    0.86    0.06 
   1   4  -7   27.03    0.31 
   2   4  -7    0.05    0.03 
   3   4  -7    7.69    0.20 
   4   4  -7   -0.06    0.05 
   6   4  -7    0.06    0.07 
   7   4  -7   22.50    0.68 
   8   4  -7    2.26    0.26 
   9   4  -7    0.01    0.18 
 -10   5  -7   11.23    0.43 
  -9   5  -7    4.03    0.22 
  -8   5  -7    1.73    0.16 
  -7   5  -7   19.07    0.39 
  -6   5  -7    1.26    0.15 
  -5   5  -7  110.63    1.45 
  -4   5  -7   40.39    0.74 
  -3   5  -7   50.51    0.61 
  -2   5  -7    1.46    0.09 
  -1   5  -7   26.03    0.41 
   0   5  -7  115.70    1.45 
   1   5  -7    0.57    0.06 
   2   5  -7    5.69    0.14 
   3   5  -7    0.05    0.04 
   4   5  -7   14.58    0.48 
   5   5  -7    4.79    0.28 
   7   5  -7   27.11    0.80 
   8   5  -7    2.30    0.24 
 -10   6  -7   -0.22    0.15 
  -9   6  -7    4.53    0.26 
  -8   6  -7    0.06    0.10 
  -7   6  -7    1.06    0.15 
  -6   6  -7    3.91    0.21 
  -5   6  -7    8.16    0.30 
  -4   6  -7   26.89    0.57 
  -3   6  -7    1.00    0.11 
  -2   6  -7    4.33    0.15 
  -1   6  -7   12.77    0.32 
   0   6  -7   51.11    0.71 
   1   6  -7    0.13    0.05 
   2   6  -7    5.45    0.15 
   3   6  -7    0.36    0.05 
   4   6  -7    0.84    0.11 
   5   6  -7    6.65    0.34 
   6   6  -7   18.25    0.61 
   7   6  -7    0.27    0.12 
   8   6  -7   12.22    0.54 
   9   6  -7    2.69    0.30 
  -9   7  -7    2.07    0.23 
  -8   7  -7    0.19    0.11 
  -7   7  -7    6.28    0.30 
  -6   7  -7    0.52    0.11 
  -5   7  -7    9.67    0.33 
  -4   7  -7   29.88    0.65 
  -3   7  -7    3.95    0.30 
  -2   7  -7    3.67    0.19 
  -1   7  -7    8.90    0.28 
   0   7  -7   10.34    0.25 
   1   7  -7   40.01    0.74 
   2   7  -7    4.43    0.28 
   3   7  -7    0.77    0.18 
   4   7  -7    7.86    0.38 
   5   7  -7    4.99    0.32 
   6   7  -7    9.78    0.52 
   8   7  -7    0.01    0.12 
  -8   8  -7    1.85    0.28 
  -6   8  -7    3.56    0.26 
  -5   8  -7    1.77    0.31 
  -4   8  -7    0.53    0.11 
  -3   8  -7    0.02    0.11 
  -2   8  -7    2.75    0.28 
  -1   8  -7    5.39    0.23 
   0   8  -7    8.91    0.29 
   1   8  -7    5.42    0.24 
   2   8  -7    6.70    0.36 
   3   8  -7    0.65    0.15 
   4   8  -7   16.85    0.61 
   5   8  -7   37.50    1.06 
   6   8  -7    2.22    0.36 
   7   8  -7    1.89    0.32 
   8   8  -7    0.15    0.15 
  -7   9  -7    0.60    0.22 
  -6   9  -7   -0.04    0.17 
  -5   9  -7    0.07    0.12 
  -4   9  -7    6.93    0.37 
  -3   9  -7    0.04    0.15 
  -2   9  -7    6.53    0.42 
  -1   9  -7    0.00    0.08 
   0   9  -7    0.04    0.08 
   1   9  -7    0.09    0.08 
   2   9  -7   16.73    0.62 
   4   9  -7   46.92    1.28 
   5   9  -7    1.42    0.33 
   6   9  -7    2.37    0.34 
   7   9  -7    2.32    0.36 
  -5  10  -7    1.45    0.38 
  -4  10  -7    0.37    0.20 
  -3  10  -7   -0.06    0.18 
  -2  10  -7   11.83    0.40 
  -1  10  -7    0.32    0.16 
   0  10  -7    0.96    0.15 
   1  10  -7   -0.01    0.10 
   3  10  -7   17.84    0.70 
   4  10  -7    7.05    0.46 
   5  10  -7    4.11    0.42 
  -3  11  -7    3.43    0.31 
  -2  11  -7   13.76    0.46 
  -1  11  -7   32.04    1.00 
   0  11  -7    0.79    0.15 
   1  11  -7    0.10    0.19 
   2  11  -7   -0.02    0.22 
   3  11  -7    4.15    0.45 
  -3 -11  -6    5.50    0.57 
  -2 -11  -6    3.46    0.49 
  -1 -11  -6    0.98    0.31 
   0 -11  -6    3.45    0.47 
   1 -11  -6    0.07    0.20 
  -5 -10  -6    1.23    0.30 
  -4 -10  -6   11.40    0.66 
  -3 -10  -6   -0.08    0.20 
  -2 -10  -6    6.48    0.51 
  -1 -10  -6    2.31    0.37 
   0 -10  -6   -0.06    0.17 
   1 -10  -6    3.92    0.42 
   6 -10  -6    2.47    0.50 
  -7  -9  -6    0.92    0.30 
  -5  -9  -6    4.85    0.47 
  -4  -9  -6    4.37    0.43 
  -3  -9  -6    0.17    0.18 
  -2  -9  -6    0.06    0.16 
  -1  -9  -6    2.06    0.36 
   2  -9  -6    1.89    0.27 
   3  -9  -6    0.38    0.12 
   4  -9  -6   21.33    0.73 
   5  -9  -6    0.84    0.21 
   6  -9  -6   17.91    0.75 
   7  -9  -6    6.59    0.55 
  -8  -8  -6    0.03    0.17 
  -7  -8  -6    4.31    0.48 
  -6  -8  -6    9.70    0.62 
  -5  -8  -6    1.07    0.18 
  -4  -8  -6    0.16    0.12 
  -3  -8  -6    9.06    0.48 
  -2  -8  -6    1.70    0.28 
  -1  -8  -6    7.20    0.43 
   0  -8  -6    0.01    0.11 
   1  -8  -6    3.51    0.22 
   2  -8  -6   28.94    0.79 
   3  -8  -6   27.34    0.60 
   4  -8  -6    0.00    0.13 
   5  -8  -6   14.75    0.60 
   6  -8  -6    3.65    0.36 
   8  -8  -6    0.09    0.22 
  -9  -7  -6    0.69    0.20 
  -8  -7  -6    0.73    0.17 
  -7  -7  -6    6.38    0.34 
  -6  -7  -6    0.69    0.20 
  -5  -7  -6    9.67    0.50 
  -4  -7  -6    9.65    0.49 
  -3  -7  -6    1.16    0.25 
  -2  -7  -6    1.36    0.22 
  -1  -7  -6   19.92    0.70 
   0  -7  -6    2.34    0.14 
   1  -7  -6  155.56    2.38 
   2  -7  -6    0.05    0.07 
   3  -7  -6    2.48    0.18 
   4  -7  -6   14.58    0.55 
   5  -7  -6    8.19    0.43 
   6  -7  -6    0.26    0.14 
   7  -7  -6    0.41    0.18 
   8  -7  -6    1.94    0.37 
   9  -7  -6    5.74    0.52 
 -10  -6  -6   -0.22    0.21 
  -9  -6  -6    0.40    0.16 
  -8  -6  -6    3.44    0.38 
  -7  -6  -6    3.06    0.24 
  -6  -6  -6    1.14    0.18 
  -5  -6  -6   56.05    0.96 
  -4  -6  -6    0.30    0.08 
  -3  -6  -6   13.60    0.35 
  -2  -6  -6   40.65    1.12 
  -1  -6  -6    0.74    0.18 
   0  -6  -6  102.85    1.61 
   1  -6  -6   -0.05    0.05 
   2  -6  -6    0.06    0.06 
   3  -6  -6   16.51    0.41 
   4  -6  -6    1.98    0.16 
   5  -6  -6   39.93    1.11 
   6  -6  -6    0.71    0.17 
   7  -6  -6    2.02    0.30 
   8  -6  -6    2.75    0.35 
   9  -6  -6    0.25    0.21 
  10  -6  -6    1.77    0.43 
 -10  -5  -6   10.44    0.61 
  -9  -5  -6    6.15    0.46 
  -8  -5  -6    1.24    0.17 
  -7  -5  -6    3.37    0.22 
  -6  -5  -6    9.16    0.23 
  -5  -5  -6  111.03    1.75 
  -4  -5  -6    0.19    0.06 
  -3  -5  -6    0.75    0.11 
  -2  -5  -6    1.10    0.10 
  -1  -5  -6    2.37    0.14 
   0  -5  -6    0.23    0.04 
   1  -5  -6    0.26    0.06 
   2  -5  -6   -0.02    0.05 
   3  -5  -6    2.66    0.14 
   4  -5  -6    3.37    0.17 
   5  -5  -6    0.06    0.10 
   6  -5  -6   46.00    1.26 
   7  -5  -6    0.16    0.12 
   8  -5  -6    6.10    0.43 
   9  -5  -6   15.65    0.69 
  10  -5  -6    5.09    0.46 
 -11  -4  -6    0.18    0.26 
 -10  -4  -6    1.41    0.23 
  -9  -4  -6    0.34    0.14 
  -8  -4  -6    0.35    0.08 
  -7  -4  -6   17.97    0.34 
  -6  -4  -6    3.39    0.15 
  -5  -4  -6   14.45    0.23 
  -4  -4  -6  149.15    1.56 
  -3  -4  -6    0.07    0.04 
  -2  -4  -6    0.23    0.04 
  -1  -4  -6   19.82    0.26 
   0  -4  -6    5.18    0.13 
   1  -4  -6   49.89    0.59 
   2  -4  -6    0.44    0.08 
   3  -4  -6   26.92    0.52 
   4  -4  -6    2.96    0.22 
   5  -4  -6   28.80    0.84 
   6  -4  -6   10.52    0.46 
   8  -4  -6    2.04    0.28 
   9  -4  -6    4.73    0.41 
 -11  -3  -6    2.30    0.45 
 -10  -3  -6    1.74    0.20 
  -9  -3  -6    1.46    0.12 
  -8  -3  -6   16.45    0.33 
  -7  -3  -6    2.68    0.18 
  -6  -3  -6   47.98    0.57 
  -5  -3  -6   -0.01    0.04 
  -4  -3  -6    0.08    0.03 
  -3  -3  -6   36.18    0.42 
  -2  -3  -6   31.44    0.38 
  -1  -3  -6  157.28    2.29 
   0  -3  -6   65.21    0.72 
   1  -3  -6    4.01    0.08 
   2  -3  -6  139.01    1.49 
   3  -3  -6   19.47    0.39 
   4  -3  -6    1.85    0.09 
   5  -3  -6   36.60    0.98 
   6  -3  -6   25.63    0.79 
   7  -3  -6    1.10    0.25 
 -11  -2  -6   -0.08    0.22 
 -10  -2  -6    5.26    0.18 
  -9  -2  -6    3.37    0.12 
  -8  -2  -6   10.01    0.20 
  -7  -2  -6   36.77    0.46 
  -6  -2  -6    1.00    0.07 
  -5  -2  -6   10.28    0.17 
  -4  -2  -6    2.44    0.07 
  -3  -2  -6    4.41    0.09 
  -2  -2  -6    1.90    0.06 
  -1  -2  -6   84.99    0.82 
   0  -2  -6    3.33    0.07 
   1  -2  -6   33.60    0.35 
   2  -2  -6   65.11    0.64 
   3  -2  -6   34.50    0.42 
   4  -2  -6   26.49    0.38 
   5  -2  -6    1.39    0.16 
   6  -2  -6    0.14    0.04 
   7  -2  -6    2.79    0.25 
  10  -2  -6    3.72    0.45 
 -11  -1  -6    7.83    0.36 
 -10  -1  -6    5.63    0.17 
  -9  -1  -6   23.64    0.32 
  -8  -1  -6   36.12    0.42 
  -7  -1  -6   21.55    0.30 
  -6  -1  -6   36.67    0.44 
  -5  -1  -6   14.85    0.19 
  -4  -1  -6  150.72    1.18 
  -3  -1  -6    2.83    0.06 
  -2  -1  -6    0.01    0.01 
  -1  -1  -6    8.09    0.09 
   0  -1  -6  199.37    1.81 
   1  -1  -6    7.99    0.15 
   2  -1  -6   18.46    0.24 
   3  -1  -6  108.53    1.15 
   4  -1  -6    6.44    0.14 
   7  -1  -6    0.31    0.10 
   8  -1  -6    1.84    0.24 
 -11   0  -6   -0.13    0.10 
 -10   0  -6    0.16    0.06 
  -9   0  -6    0.05    0.05 
  -8   0  -6  191.19    1.82 
  -7   0  -6   -0.03    0.04 
  -6   0  -6    1.29    0.07 
  -5   0  -6   -0.01    0.02 
  -4   0  -6   17.25    0.16 
  -3   0  -6    0.02    0.02 
  -2   0  -6    9.12    0.13 
  -1   0  -6   -0.01    0.01 
   0   0  -6   34.90    0.35 
   1   0  -6   -0.01    0.01 
   2   0  -6  226.53    2.69 
   3   0  -6    0.08    0.02 
   4   0  -6  278.48    4.07 
   5   0  -6   -0.02    0.04 
   7   0  -6   -0.16    0.09 
 -11   1  -6    8.56    0.30 
 -10   1  -6    5.63    0.19 
  -9   1  -6   23.53    0.32 
  -8   1  -6   36.14    0.42 
  -7   1  -6   21.56    0.28 
  -6   1  -6   36.36    0.40 
  -5   1  -6   15.05    0.19 
  -4   1  -6  151.16    1.29 
  -3   1  -6    2.83    0.05 
  -2   1  -6    0.01    0.01 
  -1   1  -6    8.21    0.11 
   0   1  -6  192.99    2.32 
   1   1  -6    8.03    0.12 
   2   1  -6   18.58    0.20 
   3   1  -6  107.33    1.15 
   4   1  -6    6.37    0.19 
   5   1  -6    0.02    0.04 
 -11   2  -6    0.17    0.13 
 -10   2  -6    5.36    0.22 
  -9   2  -6    3.27    0.13 
  -8   2  -6   10.15    0.21 
  -7   2  -6   37.37    0.42 
  -6   2  -6    1.23    0.08 
  -5   2  -6   10.32    0.15 
  -4   2  -6    2.35    0.06 
  -3   2  -6    4.53    0.08 
  -2   2  -6    1.94    0.05 
  -1   2  -6   85.44    0.92 
   0   2  -6    3.28    0.06 
   1   2  -6   33.53    0.38 
   2   2  -6   65.29    0.63 
   3   2  -6   34.77    0.41 
   4   2  -6   26.77    0.46 
   5   2  -6    1.62    0.13 
   6   2  -6    0.03    0.06 
 -11   3  -6    3.05    0.30 
 -10   3  -6    1.56    0.15 
  -9   3  -6    1.38    0.15 
  -8   3  -6   16.75    0.34 
  -7   3  -6    2.69    0.13 
  -6   3  -6   47.06    0.68 
  -5   3  -6   -0.01    0.03 
  -4   3  -6    0.10    0.02 
  -3   3  -6   35.38    0.48 
  -2   3  -6   31.71    0.34 
  -1   3  -6  152.78    1.86 
   0   3  -6   64.86    0.63 
   1   3  -6    3.78    0.08 
   2   3  -6  136.52    1.46 
   3   3  -6   19.29    0.47 
   4   3  -6    1.87    0.14 
   5   3  -6   37.33    0.93 
   6   3  -6   25.09    0.70 
 -11   4  -6    0.14    0.16 
 -10   4  -6    1.40    0.17 
  -9   4  -6    0.20    0.09 
  -8   4  -6    0.50    0.08 
  -7   4  -6   17.32    0.35 
  -6   4  -6    3.48    0.14 
  -5   4  -6   14.61    0.29 
  -4   4  -6  147.15    1.85 
  -3   4  -6    0.05    0.03 
  -2   4  -6    0.17    0.03 
  -1   4  -6   19.49    0.27 
   0   4  -6    5.12    0.09 
   1   4  -6   50.37    0.47 
   2   4  -6    0.37    0.06 
   3   4  -6   27.11    0.46 
   4   4  -6    3.19    0.21 
   6   4  -6   10.59    0.40 
   8   4  -6    2.14    0.25 
 -10   5  -6   10.74    0.34 
  -9   5  -6    6.38    0.31 
  -8   5  -6    1.30    0.15 
  -7   5  -6    3.37    0.17 
  -6   5  -6    9.18    0.29 
  -5   5  -6  112.56    1.47 
  -4   5  -6    0.24    0.06 
  -3   5  -6    0.93    0.07 
  -2   5  -6    1.10    0.08 
  -1   5  -6    2.41    0.11 
   0   5  -6    0.29    0.04 
   1   5  -6    0.18    0.03 
   2   5  -6    0.02    0.03 
   3   5  -6    2.36    0.18 
   6   5  -6   46.54    1.18 
   7   5  -6    0.26    0.09 
 -10   6  -6    0.01    0.12 
  -9   6  -6    0.34    0.11 
  -8   6  -6    3.91    0.26 
  -7   6  -6    3.06    0.21 
  -6   6  -6    1.57    0.16 
  -5   6  -6   55.51    1.39 
  -4   6  -6    0.26    0.06 
  -3   6  -6   13.85    0.35 
  -2   6  -6   40.07    0.59 
  -1   6  -6    0.53    0.07 
   0   6  -6  103.89    1.33 
   1   6  -6    0.04    0.04 
   2   6  -6    0.08    0.04 
   3   6  -6   17.31    0.34 
   4   6  -6    2.32    0.13 
   6   6  -6    0.49    0.12 
   7   6  -6    1.51    0.29 
  -9   7  -6    0.48    0.13 
  -8   7  -6    0.60    0.13 
  -7   7  -6    6.12    0.30 
  -6   7  -6    0.72    0.16 
  -5   7  -6    8.72    0.32 
  -4   7  -6    9.54    0.33 
  -3   7  -6    1.45    0.15 
  -2   7  -6    1.57    0.14 
  -1   7  -6   19.59    0.45 
   0   7  -6    2.42    0.14 
   1   7  -6  154.29    2.38 
   2   7  -6   -0.09    0.09 
   3   7  -6    2.18    0.21 
   4   7  -6   14.74    0.53 
   5   7  -6    8.57    0.40 
   7   7  -6    0.39    0.15 
   8   7  -6    2.15    0.29 
   9   7  -6    6.59    0.44 
  -8   8  -6    0.37    0.21 
  -6   8  -6    9.25    0.36 
  -5   8  -6    0.94    0.16 
  -4   8  -6    0.04    0.12 
  -3   8  -6    9.14    0.46 
  -2   8  -6    1.22    0.22 
  -1   8  -6    7.37    0.39 
   0   8  -6    0.00    0.09 
   1   8  -6    3.08    0.24 
   2   8  -6   29.93    0.85 
   3   8  -6   28.44    0.83 
   4   8  -6   -0.07    0.11 
   5   8  -6   14.94    0.58 
   7   8  -6    0.00    0.13 
  -7   9  -6    0.81    0.23 
  -6   9  -6    5.84    0.46 
  -5   9  -6    4.15    0.33 
  -4   9  -6    3.59    0.36 
  -3   9  -6    0.02    0.14 
  -1   9  -6    2.73    0.21 
   0   9  -6    0.07    0.08 
   1   9  -6    0.44    0.13 
   3   9  -6    0.58    0.16 
   4   9  -6   21.20    0.75 
   5   9  -6    0.62    0.19 
   6   9  -6   18.20    0.71 
   7   9  -6    6.17    0.45 
  -5  10  -6    0.78    0.22 
  -4  10  -6   10.91    0.59 
  -3  10  -6    0.13    0.16 
  -2  10  -6    7.94    0.51 
  -1  10  -6    2.06    0.21 
   0  10  -6    0.02    0.10 
   1  10  -6    4.33    0.24 
   3  10  -6   -0.17    0.16 
   4  10  -6    0.09    0.17 
   5  10  -6    0.30    0.20 
   6  10  -6    3.84    0.42 
  -3  11  -6    3.96    0.49 
  -2  11  -6    4.22    0.41 
  -1  11  -6    1.27    0.33 
   0  11  -6    4.10    0.28 
   1  11  -6    0.22    0.18 
   2  11  -6    0.93    0.24 
   3  11  -6    6.66    0.49 
  -3 -11  -5   67.89    1.97 
  -2 -11  -5    1.98    0.46 
  -1 -11  -5    2.86    0.47 
   0 -11  -5    0.31    0.21 
  -6 -10  -5    0.02    0.28 
  -5 -10  -5    1.10    0.29 
  -4 -10  -5    0.65    0.25 
  -3 -10  -5    0.14    0.20 
  -2 -10  -5    0.41    0.18 
  -1 -10  -5    0.56    0.18 
   0 -10  -5    0.37    0.20 
   1 -10  -5    3.93    0.41 
   4 -10  -5   -0.04    0.20 
   6 -10  -5    0.75    0.27 
  -6  -9  -5    0.03    0.23 
  -5  -9  -5    7.10    0.53 
  -4  -9  -5    2.56    0.37 
  -1  -9  -5   16.01    1.00 
   2  -9  -5    0.59    0.15 
   3  -9  -5   21.38    0.53 
   4  -9  -5    0.05    0.16 
   5  -9  -5    0.20    0.18 
   6  -9  -5   15.05    0.68 
   7  -9  -5    3.80    0.47 
  -8  -8  -5    8.45    0.42 
  -6  -8  -5    6.29    0.47 
  -5  -8  -5    3.06    0.23 
  -4  -8  -5    0.03    0.10 
  -3  -8  -5    1.20    0.26 
  -2  -8  -5    0.08    0.15 
  -1  -8  -5   11.69    0.55 
   1  -8  -5    1.24    0.14 
   2  -8  -5    0.38    0.12 
   3  -8  -5    4.16    0.23 
   4  -8  -5    6.76    0.39 
   5  -8  -5    2.41    0.31 
   6  -8  -5    6.23    0.44 
   7  -8  -5    2.15    0.39 
   8  -8  -5    8.32    0.57 
  -9  -7  -5    1.80    0.40 
  -8  -7  -5   -0.13    0.21 
  -7  -7  -5   17.89    0.72 
  -5  -7  -5   28.62    0.92 
  -4  -7  -5    0.54    0.17 
  -3  -7  -5    0.29    0.09 
  -2  -7  -5    0.21    0.11 
  -1  -7  -5    5.33    0.35 
   0  -7  -5    1.65    0.12 
   1  -7  -5   95.15    1.54 
   2  -7  -5    7.93    0.26 
   3  -7  -5    3.45    0.19 
   4  -7  -5    9.31    0.41 
   5  -7  -5   12.48    0.53 
   6  -7  -5    7.33    0.44 
   7  -7  -5    1.19    0.22 
   9  -7  -5    7.37    0.57 
 -10  -6  -5    1.17    0.30 
  -9  -6  -5    0.68    0.15 
  -8  -6  -5    0.82    0.16 
  -7  -6  -5    6.92    0.42 
  -6  -6  -5    7.84    0.30 
  -5  -6  -5   14.25    0.56 
  -4  -6  -5    9.56    0.31 
  -3  -6  -5    5.75    0.34 
  -2  -6  -5   10.60    0.45 
  -1  -6  -5    5.42    0.32 
   0  -6  -5  104.92    1.63 
   1  -6  -5    5.97    0.20 
   2  -6  -5    0.15    0.06 
   3  -6  -5   10.49    0.30 
   4  -6  -5    3.88    0.20 
   5  -6  -5    1.04    0.21 
   6  -6  -5   22.14    0.76 
   7  -6  -5    0.05    0.14 
   8  -6  -5    7.66    0.49 
   9  -6  -5    0.23    0.21 
  10  -6  -5    4.32    0.53 
 -10  -5  -5    2.41    0.39 
  -9  -5  -5    3.44    0.27 
  -8  -5  -5    1.19    0.31 
  -7  -5  -5    1.49    0.18 
  -6  -5  -5    6.88    0.27 
  -5  -5  -5   32.52    0.93 
  -4  -5  -5    0.21    0.06 
  -3  -5  -5    7.40    0.22 
  -2  -5  -5   17.48    0.38 
  -1  -5  -5    0.82    0.10 
   0  -5  -5    2.83    0.12 
   1  -5  -5   55.36    0.94 
   2  -5  -5    5.91    0.30 
   3  -5  -5    0.14    0.06 
   4  -5  -5    7.78    0.25 
   5  -5  -5   79.60    1.85 
   6  -5  -5    2.64    0.27 
   7  -5  -5    0.85    0.17 
   8  -5  -5    1.57    0.35 
   9  -5  -5    0.30    0.17 
  10  -5  -5    8.48    0.57 
 -11  -4  -5    0.20    0.23 
 -10  -4  -5    3.51    0.24 
  -9  -4  -5    6.68    0.42 
  -8  -4  -5    0.69    0.13 
  -7  -4  -5   12.40    0.30 
  -6  -4  -5   28.58    0.45 
  -5  -4  -5   25.10    0.33 
  -4  -4  -5   31.55    0.38 
  -3  -4  -5    4.39    0.13 
  -2  -4  -5   91.80    1.17 
  -1  -4  -5    1.19    0.05 
   0  -4  -5    0.25    0.03 
   1  -4  -5   83.50    1.06 
   2  -4  -5    0.03    0.04 
   3  -4  -5   46.17    0.79 
   4  -4  -5   10.12    0.27 
   5  -4  -5   21.23    0.68 
   6  -4  -5   32.57    0.96 
   8  -4  -5    1.04    0.25 
   9  -4  -5    0.20    0.15 
 -10  -3  -5    1.25    0.17 
  -9  -3  -5   -0.09    0.06 
  -8  -3  -5    4.65    0.23 
  -7  -3  -5   19.29    0.35 
  -6  -3  -5    1.11    0.08 
  -5  -3  -5    4.07    0.11 
  -4  -3  -5    2.28    0.08 
  -3  -3  -5    0.03    0.02 
  -2  -3  -5   55.43    0.63 
  -1  -3  -5  152.02    1.82 
   0  -3  -5    0.35    0.04 
   1  -3  -5   30.63    0.33 
   2  -3  -5   17.71    0.29 
   3  -3  -5   20.36    0.32 
   4  -3  -5   39.27    0.66 
   5  -3  -5   28.29    0.81 
   6  -3  -5    9.86    0.42 
 -11  -2  -5    1.18    0.28 
 -10  -2  -5    3.64    0.16 
  -9  -2  -5    0.00    0.05 
  -8  -2  -5   13.71    0.24 
  -7  -2  -5    0.98    0.07 
  -6  -2  -5    0.34    0.04 
  -5  -2  -5    2.82    0.07 
  -4  -2  -5    1.69    0.06 
  -3  -2  -5    4.82    0.08 
  -2  -2  -5   47.28    0.53 
  -1  -2  -5   29.77    0.35 
   0  -2  -5   60.35    0.66 
   1  -2  -5    1.88    0.05 
   2  -2  -5    1.67    0.05 
   3  -2  -5   16.35    0.22 
   4  -2  -5  158.67    1.92 
   5  -2  -5   10.59    0.23 
   6  -2  -5    5.45    0.30 
   7  -2  -5    0.24    0.11 
   9  -2  -5   12.55    0.58 
 -11  -1  -5    5.19    0.31 
 -10  -1  -5    1.15    0.12 
  -9  -1  -5    7.18    0.16 
  -8  -1  -5    1.67    0.09 
  -7  -1  -5    0.18    0.04 
  -6  -1  -5    0.89    0.06 
  -5  -1  -5    0.31    0.03 
  -4  -1  -5  141.20    1.21 
  -3  -1  -5    0.71    0.04 
  -2  -1  -5    0.41    0.03 
  -1  -1  -5  122.42    1.03 
   0  -1  -5   18.26    0.20 
   1  -1  -5  610.38    9.00 
   2  -1  -5  216.83    2.23 
   3  -1  -5   20.15    0.22 
   4  -1  -5    0.14    0.03 
   5  -1  -5    6.09    0.16 
   7  -1  -5   35.89    1.01 
   8  -1  -5    7.61    0.61 
 -11   0  -5    7.33    0.23 
 -10   0  -5    0.00    0.06 
  -9   0  -5   12.92    0.22 
  -8   0  -5    0.02    0.04 
  -7   0  -5   31.02    0.36 
  -6   0  -5    0.05    0.03 
  -5   0  -5   24.11    0.27 
  -4   0  -5    0.00    0.02 
  -3   0  -5   94.64    0.71 
  -2   0  -5    0.01    0.01 
  -1   0  -5  461.94    6.65 
   0   0  -5    0.06    0.01 
   1   0  -5   23.76    0.27 
   2   0  -5   -0.02    0.01 
   3   0  -5    3.97    0.09 
   4   0  -5    0.00    0.02 
   5   0  -5   12.89    0.30 
   6   0  -5    0.04    0.08 
   7   0  -5   83.59    1.98 
 -11   1  -5    4.95    0.25 
 -10   1  -5    1.00    0.10 
  -9   1  -5    7.39    0.16 
  -8   1  -5    1.67    0.09 
  -7   1  -5    0.16    0.04 
  -6   1  -5    0.80    0.07 
  -5   1  -5    0.27    0.03 
  -4   1  -5  141.89    1.20 
  -3   1  -5    0.71    0.03 
  -2   1  -5    0.35    0.02 
  -1   1  -5  123.98    1.13 
   0   1  -5   18.49    0.21 
   1   1  -5  630.77   12.76 
   2   1  -5  214.90    3.15 
   3   1  -5   20.25    0.26 
   4   1  -5    0.14    0.05 
  10   1  -5    0.54    0.13 
  11   1  -5    2.28    0.26 
 -11   2  -5    1.46    0.15 
 -10   2  -5    3.25    0.16 
  -9   2  -5    0.03    0.07 
  -8   2  -5   13.63    0.24 
  -7   2  -5    0.81    0.08 
  -6   2  -5    0.31    0.04 
  -5   2  -5    2.88    0.07 
  -4   2  -5    1.53    0.05 
  -3   2  -5    4.78    0.07 
  -2   2  -5   47.81    0.44 
  -1   2  -5   29.24    0.34 
   0   2  -5   59.38    0.58 
   1   2  -5    1.81    0.05 
   2   2  -5    1.50    0.06 
   3   2  -5   16.49    0.20 
   4   2  -5  162.48    2.39 
 -11   3  -5   14.44    0.33 
 -10   3  -5    1.01    0.14 
  -9   3  -5    0.11    0.07 
  -8   3  -5    4.93    0.19 
  -7   3  -5   19.81    0.36 
  -6   3  -5    1.39    0.10 
  -5   3  -5    4.21    0.11 
  -4   3  -5    2.21    0.07 
  -3   3  -5    0.04    0.02 
  -2   3  -5   56.85    0.63 
  -1   3  -5  149.80    1.41 
   0   3  -5    0.36    0.03 
   1   3  -5   30.93    0.37 
   2   3  -5   18.38    0.21 
   3   3  -5   20.31    0.31 
   4   3  -5   39.07    0.66 
   6   3  -5   10.02    0.37 
 -11   4  -5    0.18    0.12 
 -10   4  -5    3.55    0.22 
  -9   4  -5    6.18    0.24 
  -8   4  -5    0.43    0.07 
  -7   4  -5   12.44    0.29 
  -6   4  -5   29.15    0.48 
  -5   4  -5   25.50    0.42 
  -4   4  -5   30.41    0.58 
  -3   4  -5    4.44    0.10 
  -2   4  -5   93.00    0.91 
  -1   4  -5    1.18    0.06 
   0   4  -5    0.30    0.03 
   1   4  -5   83.30    0.91 
   2   4  -5   -0.04    0.03 
   3   4  -5   46.88    1.08 
   4   4  -5    9.91    0.35 
 -10   5  -5    3.50    0.24 
  -9   5  -5    2.48    0.26 
  -8   5  -5    1.31    0.18 
  -7   5  -5    1.44    0.13 
  -6   5  -5    7.11    0.21 
  -5   5  -5   32.81    0.64 
  -4   5  -5    0.34    0.07 
  -3   5  -5    7.91    0.17 
  -2   5  -5   17.68    0.30 
  -1   5  -5    0.79    0.07 
   0   5  -5    2.84    0.11 
   1   5  -5   57.55    0.65 
   2   5  -5    5.90    0.19 
   3   5  -5    0.12    0.06 
   4   5  -5    7.88    0.28 
   5   5  -5   78.61    1.79 
 -10   6  -5    1.40    0.19 
  -9   6  -5    0.37    0.11 
  -8   6  -5    0.76    0.13 
  -7   6  -5    6.39    0.38 
  -6   6  -5    7.50    0.28 
  -5   6  -5   14.55    0.53 
  -4   6  -5    9.03    0.28 
  -3   6  -5    5.76    0.21 
  -2   6  -5   10.54    0.29 
  -1   6  -5    5.71    0.20 
   0   6  -5  104.72    1.34 
   1   6  -5    5.60    0.19 
   2   6  -5    0.18    0.05 
   3   6  -5   10.55    0.40 
   4   6  -5    3.83    0.19 
   6   6  -5   22.82    0.71 
  -9   7  -5    2.43    0.28 
  -8   7  -5    0.00    0.11 
  -7   7  -5   17.85    0.70 
  -6   7  -5    1.10    0.24 
  -5   7  -5   28.60    0.63 
  -4   7  -5    0.37    0.12 
  -3   7  -5    0.32    0.08 
  -2   7  -5    0.19    0.07 
  -1   7  -5    5.35    0.21 
   0   7  -5    1.75    0.14 
   1   7  -5   97.08    1.26 
   2   7  -5    7.47    0.25 
   3   7  -5    3.63    0.26 
   5   7  -5   12.46    0.49 
   7   7  -5    1.45    0.24 
  -8   8  -5    9.16    0.56 
  -6   8  -5    5.88    0.31 
  -5   8  -5    2.78    0.21 
  -4   8  -5    0.06    0.08 
  -3   8  -5    1.35    0.24 
  -2   8  -5   -0.16    0.10 
  -1   8  -5   11.87    0.50 
   0   8  -5    3.75    0.26 
   1   8  -5    1.22    0.18 
   2   8  -5    0.28    0.12 
   3   8  -5    4.64    0.32 
   4   8  -5    7.03    0.38 
   5   8  -5    2.48    0.27 
   7   8  -5    2.11    0.29 
   8   8  -5    7.44    0.47 
  -7   9  -5    3.38    0.45 
  -6   9  -5    0.30    0.17 
  -5   9  -5    6.85    0.52 
  -4   9  -5    3.47    0.35 
  -3   9  -5    1.81    0.29 
  -2   9  -5    0.38    0.15 
   0   9  -5    0.02    0.11 
   1   9  -5    0.01    0.10 
   2   9  -5    0.35    0.13 
   3   9  -5   20.23    0.61 
   4   9  -5   -0.09    0.13 
   5   9  -5    0.38    0.17 
   6   9  -5   14.65    0.63 
  -6  10  -5    0.18    0.21 
  -5  10  -5    1.25    0.26 
  -4  10  -5    0.52    0.19 
  -3  10  -5    0.58    0.17 
  -1  10  -5    0.60    0.12 
   0  10  -5    0.16    0.10 
   1  10  -5    3.89    0.34 
   3  10  -5    3.51    0.37 
   4  10  -5   -0.05    0.16 
   5  10  -5    0.54    0.20 
   6  10  -5    0.21    0.23 
  -3  11  -5   71.32    1.91 
  -2  11  -5    1.45    0.35 
  -1  11  -5    2.65    0.26 
   0  11  -5    0.55    0.17 
   1  11  -5   -0.02    0.16 
   3  11  -5    0.13    0.20 
  -4 -11  -4    1.25    0.32 
  -3 -11  -4   14.03    0.78 
  -2 -11  -4    5.19    0.54 
  -1 -11  -4    9.94    0.64 
   0 -11  -4    3.89    0.47 
  -6 -10  -4   -0.14    0.27 
  -5 -10  -4    0.13    0.24 
  -4 -10  -4   23.54    0.93 
  -3 -10  -4    0.49    0.28 
   1 -10  -4   18.03    0.76 
   4 -10  -4    0.01    0.13 
   6 -10  -4    0.79    0.29 
  -7  -9  -4    0.50    0.26 
  -6  -9  -4    5.98    0.38 
  -5  -9  -4    3.83    0.46 
  -3  -9  -4    2.73    0.33 
  -2  -9  -4   -0.06    0.14 
  -1  -9  -4    0.16    0.14 
   0  -9  -4    1.74    0.30 
   2  -9  -4    7.91    0.36 
   3  -9  -4    1.37    0.27 
   4  -9  -4    5.94    0.29 
   5  -9  -4    0.47    0.19 
   6  -9  -4    0.02    0.20 
   7  -9  -4    0.57    0.24 
  -8  -8  -4    2.45    0.50 
  -7  -8  -4    2.96    0.38 
  -6  -8  -4    4.13    0.39 
  -5  -8  -4   20.15    0.54 
  -4  -8  -4    0.00    0.10 
  -3  -8  -4    0.42    0.18 
  -2  -8  -4   72.69    1.87 
  -1  -8  -4    0.57    0.16 
   1  -8  -4    3.10    0.22 
   2  -8  -4    1.19    0.20 
   3  -8  -4   26.37    0.58 
   4  -8  -4   -0.07    0.09 
   5  -8  -4    0.97    0.19 
   6  -8  -4    4.18    0.39 
   7  -8  -4    0.20    0.20 
   8  -8  -4    0.52    0.25 
  -9  -7  -4    0.19    0.22 
  -8  -7  -4    0.87    0.19 
  -7  -7  -4   25.36    0.87 
  -6  -7  -4    0.20    0.16 
  -5  -7  -4    1.08    0.18 
  -4  -7  -4    0.23    0.14 
  -3  -7  -4    9.55    0.32 
  -2  -7  -4   11.15    0.34 
  -1  -7  -4    9.97    0.47 
   0  -7  -4   70.65    0.97 
   1  -7  -4   15.65    0.37 
   2  -7  -4    1.02    0.13 
   3  -7  -4   39.73    0.76 
   4  -7  -4   34.93    0.71 
   5  -7  -4    0.06    0.13 
   6  -7  -4    9.41    0.47 
   7  -7  -4    1.68    0.35 
   8  -7  -4    2.10    0.37 
   9  -7  -4    0.51    0.23 
 -10  -6  -4    0.79    0.28 
  -9  -6  -4    0.46    0.15 
  -8  -6  -4    4.02    0.27 
  -7  -6  -4    8.43    0.45 
  -6  -6  -4    1.71    0.18 
  -5  -6  -4    4.51    0.32 
  -4  -6  -4    7.23    0.27 
  -3  -6  -4    6.73    0.25 
  -2  -6  -4   92.67    2.14 
  -1  -6  -4   33.62    0.95 
   0  -6  -4   34.11    0.60 
   1  -6  -4   23.51    0.46 
   2  -6  -4    0.94    0.11 
   3  -6  -4    9.41    0.28 
   4  -6  -4   18.04    0.43 
   5  -6  -4   14.94    0.55 
   6  -6  -4    0.22    0.11 
   7  -6  -4    9.53    0.49 
   8  -6  -4    3.54    0.38 
   9  -6  -4    2.44    0.37 
 -10  -5  -4    0.12    0.22 
  -9  -5  -4    1.08    0.18 
  -8  -5  -4   11.21    0.39 
  -7  -5  -4   18.41    0.47 
  -6  -5  -4   40.93    0.80 
  -5  -5  -4    2.01    0.16 
  -4  -5  -4    0.01    0.05 
  -3  -5  -4    0.32    0.06 
  -2  -5  -4    0.98    0.16 
  -1  -5  -4    0.00    0.06 
   0  -5  -4    7.79    0.20 
   1  -5  -4    6.53    0.19 
   2  -5  -4    1.76    0.11 
   3  -5  -4    5.91    0.20 
   4  -5  -4   55.47    0.96 
   5  -5  -4   78.34    1.84 
   6  -5  -4   42.16    1.16 
   7  -5  -4    0.10    0.12 
   9  -5  -4    0.55    0.22 
  10  -5  -4   10.34    0.62 
 -11  -4  -4   -0.09    0.20 
 -10  -4  -4    0.70    0.16 
  -9  -4  -4    0.71    0.13 
  -8  -4  -4    0.26    0.10 
  -7  -4  -4   18.98    0.36 
  -6  -4  -4   43.16    0.63 
  -5  -4  -4   26.33    0.34 
  -4  -4  -4    5.00    0.10 
  -3  -4  -4    4.78    0.13 
  -2  -4  -4    7.72    0.17 
  -1  -4  -4   11.01    0.21 
   0  -4  -4   13.08    0.19 
   1  -4  -4   76.34    0.97 
   2  -4  -4   11.66    0.23 
   3  -4  -4    0.00    0.04 
   4  -4  -4   41.58    0.74 
   5  -4  -4    0.04    0.09 
   6  -4  -4    2.33    0.23 
   8  -4  -4    6.42    0.41 
   9  -4  -4    4.81    0.37 
 -10  -3  -4    0.26    0.10 
  -9  -3  -4    3.61    0.14 
  -8  -3  -4   15.34    0.32 
  -7  -3  -4    1.32    0.07 
  -6  -3  -4   37.31    0.42 
  -5  -3  -4    7.24    0.14 
  -4  -3  -4   53.41    0.60 
  -3  -3  -4   26.70    0.29 
  -2  -3  -4  133.44    1.61 
  -1  -3  -4   16.63    0.26 
   0  -3  -4  174.49    1.81 
   1  -3  -4    0.03    0.02 
   2  -3  -4   36.98    0.51 
   3  -3  -4   95.36    1.17 
   4  -3  -4    0.71    0.06 
   5  -3  -4    4.49    0.14 
   6  -3  -4   21.74    0.69 
   7  -3  -4    0.70    0.16 
 -11  -2  -4    2.38    0.34 
 -10  -2  -4    0.03    0.07 
  -9  -2  -4    3.73    0.12 
  -8  -2  -4   12.20    0.19 
  -7  -2  -4    2.12    0.11 
  -6  -2  -4    5.80    0.11 
  -5  -2  -4   52.33    0.52 
  -4  -2  -4    1.75    0.05 
  -3  -2  -4   65.89    0.58 
  -2  -2  -4    2.65    0.05 
  -1  -2  -4    1.58    0.06 
   0  -2  -4    0.52    0.04 
   1  -2  -4   48.30    0.48 
   2  -2  -4    9.49    0.13 
   3  -2  -4    6.53    0.10 
   4  -2  -4   61.04    0.61 
   5  -2  -4    0.06    0.03 
   6  -2  -4    1.64    0.19 
   7  -2  -4   -0.07    0.08 
   9  -2  -4    8.90    0.48 
  10  -2  -4    2.78    0.34 
 -11  -1  -4    1.41    0.20 
 -10  -1  -4    4.59    0.15 
  -9  -1  -4    1.31    0.10 
  -8  -1  -4   45.31    0.50 
  -7  -1  -4   -0.03    0.03 
  -6  -1  -4   26.86    0.35 
  -5  -1  -4    0.52    0.05 
  -4  -1  -4   35.43    0.37 
  -3  -1  -4    3.09    0.05 
  -2  -1  -4   64.98    0.51 
  -1  -1  -4   62.05    0.59 
   0  -1  -4  204.91    2.32 
   1  -1  -4  499.20    7.37 
   2  -1  -4  373.13    7.42 
   3  -1  -4   29.31    0.33 
   4  -1  -4  126.34    1.87 
   5  -1  -4   20.49    0.37 
   7  -1  -4    4.41    0.29 
   8  -1  -4    0.11    0.15 
 -11   0  -4   -0.06    0.08 
 -10   0  -4   16.80    0.27 
  -9   0  -4   -0.02    0.05 
  -8   0  -4    6.06    0.13 
  -7   0  -4    0.02    0.03 
  -6   0  -4    0.13    0.03 
  -5   0  -4   -0.01    0.02 
  -4   0  -4   19.91    0.19 
  -3   0  -4    0.00    0.01 
  -2   0  -4   52.24    0.43 
  -1   0  -4    0.02    0.01 
   0   0  -4    0.05    0.03 
   1   0  -4    0.01    0.01 
   2   0  -4 1000.00   20.09 
   3   0  -4    0.03    0.01 
   4   0  -4  428.69    9.04 
   5   0  -4    0.01    0.03 
   6   0  -4   22.74    0.56 
   7   0  -4   -0.07    0.07 
   9   0  -4   -0.04    0.07 
 -12   1  -4   -0.16    0.26 
 -11   1  -4    1.66    0.20 
 -10   1  -4    4.55    0.15 
  -9   1  -4    1.27    0.10 
  -8   1  -4   44.31    0.50 
  -7   1  -4    0.03    0.04 
  -6   1  -4   27.10    0.41 
  -5   1  -4    0.49    0.05 
  -4   1  -4   35.74    0.31 
  -3   1  -4    3.14    0.05 
  -2   1  -4   64.75    0.52 
  -1   1  -4   62.80    0.66 
   0   1  -4  188.75    2.00 
   1   1  -4  496.95   10.43 
   2   1  -4  348.61    7.41 
   3   1  -4   29.02    0.34 
   4   1  -4  127.24    1.55 
   9   1  -4    9.69    0.40 
  10   1  -4    1.17    0.19 
  11   1  -4    0.23    0.14 
 -11   2  -4    2.19    0.18 
 -10   2  -4    0.05    0.07 
  -9   2  -4    3.67    0.14 
  -8   2  -4   11.94    0.22 
  -7   2  -4    2.14    0.09 
  -6   2  -4    5.85    0.11 
  -5   2  -4   51.78    0.53 
  -4   2  -4    1.85    0.05 
  -3   2  -4   66.18    0.54 
  -2   2  -4    2.61    0.05 
  -1   2  -4    1.56    0.05 
   0   2  -4    0.52    0.03 
   1   2  -4   48.84    0.47 
   2   2  -4    9.37    0.15 
   3   2  -4    6.25    0.10 
   4   2  -4   60.50    0.80 
   6   2  -4    1.78    0.20 
   9   2  -4    7.18    0.55 
  10   2  -4    2.67    0.27 
  11   2  -4    6.36    0.38 
 -11   3  -4    8.69    0.30 
 -10   3  -4    0.16    0.09 
  -9   3  -4    3.40    0.18 
  -8   3  -4   15.00    0.32 
  -7   3  -4    1.24    0.11 
  -6   3  -4   37.93    0.68 
  -5   3  -4    7.21    0.16 
  -4   3  -4   53.17    0.85 
  -3   3  -4   26.35    0.48 
  -2   3  -4  133.38    1.25 
  -1   3  -4   16.85    0.20 
   0   3  -4  174.15    1.62 
   1   3  -4    0.01    0.02 
   2   3  -4   37.21    0.42 
   3   3  -4   94.17    1.01 
   4   3  -4    0.98    0.11 
 -11   4  -4   -0.33    0.19 
 -10   4  -4    0.38    0.11 
  -9   4  -4    0.58    0.10 
  -8   4  -4    0.17    0.07 
  -7   4  -4   19.04    0.44 
  -6   4  -4   44.05    0.79 
  -5   4  -4   26.27    0.52 
  -4   4  -4    5.03    0.18 
  -3   4  -4    4.61    0.16 
  -2   4  -4    7.65    0.14 
  -1   4  -4   11.02    0.25 
   0   4  -4   13.05    0.17 
   1   4  -4   75.58    0.74 
   2   4  -4   11.83    0.17 
   3   4  -4    0.01    0.03 
   4   4  -4   41.81    1.02 
   6   4  -4    2.33    0.19 
 -10   5  -4    0.06    0.10 
  -9   5  -4    0.70    0.14 
  -8   5  -4   11.15    0.49 
  -7   5  -4   18.97    0.46 
  -6   5  -4   42.62    0.79 
  -5   5  -4    2.16    0.15 
  -4   5  -4   -0.03    0.05 
  -3   5  -4    0.25    0.05 
  -2   5  -4    1.05    0.09 
  -1   5  -4    0.03    0.03 
   0   5  -4    7.82    0.18 
   1   5  -4    6.31    0.13 
   2   5  -4    1.63    0.08 
   3   5  -4    6.12    0.27 
   4   5  -4   57.08    0.93 
   5   5  -4   77.92    1.23 
 -10   6  -4    0.74    0.14 
  -9   6  -4    0.40    0.10 
  -8   6  -4    4.01    0.21 
  -7   6  -4    8.80    0.44 
  -6   6  -4    2.42    0.18 
  -5   6  -4    4.37    0.29 
  -4   6  -4    7.24    0.25 
  -3   6  -4    6.75    0.23 
  -2   6  -4   90.71    1.47 
  -1   6  -4   34.27    0.64 
   0   6  -4   33.75    0.62 
   1   6  -4   22.49    0.50 
   2   6  -4    0.98    0.09 
   4   6  -4   17.96    0.57 
   5   6  -4   14.68    0.53 
  -9   7  -4   -0.08    0.13 
  -8   7  -4    0.31    0.11 
  -7   7  -4   25.12    0.92 
  -6   7  -4    0.18    0.12 
  -5   7  -4    0.86    0.22 
  -4   7  -4    0.03    0.10 
  -3   7  -4    9.40    0.30 
  -2   7  -4   10.94    0.31 
  -1   7  -4   11.00    0.30 
   0   7  -4   70.65    1.70 
   1   7  -4   15.93    0.37 
   2   7  -4    0.59    0.14 
   3   7  -4   39.91    0.75 
   5   7  -4    0.10    0.10 
   6   7  -4    8.01    0.60 
   7   7  -4    2.06    0.26 
  -8   8  -4    2.59    0.41 
  -6   8  -4    4.87    0.39 
  -5   8  -4   19.81    0.52 
  -4   8  -4    0.02    0.10 
  -3   8  -4    0.37    0.11 
  -2   8  -4   74.66    1.82 
   0   8  -4    3.20    0.25 
   1   8  -4    3.09    0.24 
   2   8  -4    1.53    0.20 
   3   8  -4   26.66    0.58 
   4   8  -4   -0.10    0.09 
   5   8  -4    0.89    0.17 
   6   8  -4    5.55    0.48 
   7   8  -4    0.06    0.15 
  -7   9  -4   -0.02    0.20 
  -6   9  -4    6.21    0.36 
  -5   9  -4    3.75    0.48 
  -4   9  -4    0.39    0.14 
  -3   9  -4    2.73    0.31 
   0   9  -4    1.73    0.24 
   1   9  -4    4.24    0.30 
   2   9  -4    8.12    0.30 
   3   9  -4    1.76    0.28 
   4   9  -4    5.95    0.38 
   5   9  -4    0.32    0.14 
   6   9  -4    0.29    0.18 
   7   9  -4    0.72    0.23 
  -6  10  -4   -0.27    0.20 
  -5  10  -4    0.08    0.18 
  -4  10  -4   24.87    0.91 
  -2  10  -4    1.13    0.29 
  -1  10  -4   -0.05    0.09 
   0  10  -4    3.41    0.32 
   1  10  -4   15.83    0.62 
   3  10  -4    2.62    0.34 
   4  10  -4    0.04    0.16 
   5  10  -4    0.29    0.18 
  -4  11  -4    0.74    0.23 
  -2  11  -4    4.60    0.45 
  -1  11  -4   10.59    0.39 
   0  11  -4    3.14    0.35 
   1  11  -4    1.37    0.33 
   2  11  -4    2.19    0.35 
   3  11  -4    2.06    0.40 
   4  11  -4    1.88    0.40 
  -4 -11  -3    5.00    0.59 
  -3 -11  -3   18.38    0.86 
  -2 -11  -3   -0.13    0.21 
  -1 -11  -3    0.21    0.22 
   0 -11  -3    0.24    0.24 
   1 -11  -3    0.31    0.25 
   2 -11  -3   44.13    1.45 
  -6 -10  -3   -0.17    0.26 
  -5 -10  -3    1.18    0.28 
  -3 -10  -3    1.17    0.27 
  -2 -10  -3    0.25    0.20 
  -1 -10  -3    1.48    0.36 
   1 -10  -3    4.46    0.44 
   4 -10  -3    5.11    0.52 
   5 -10  -3    2.70    0.43 
   6 -10  -3   19.89    0.97 
  -7  -9  -3    2.69    0.49 
  -6  -9  -3    0.99    0.20 
  -5  -9  -3    2.61    0.41 
  -4  -9  -3   -0.29    0.16 
  -3  -9  -3    0.07    0.17 
  -2  -9  -3   -0.05    0.14 
  -1  -9  -3    0.08    0.12 
   0  -9  -3    5.54    0.41 
   1  -9  -3    8.08    0.72 
   3  -9  -3    1.44    0.25 
   4  -9  -3    0.31    0.13 
   5  -9  -3    0.48    0.18 
   6  -9  -3    6.86    0.49 
   7  -9  -3   -0.08    0.22 
  -8  -8  -3    0.81    0.30 
  -7  -8  -3    0.02    0.21 
  -6  -8  -3    0.21    0.19 
  -5  -8  -3    0.14    0.10 
  -4  -8  -3    0.07    0.11 
  -3  -8  -3    3.79    0.34 
  -2  -8  -3    6.11    0.39 
  -1  -8  -3    1.62    0.25 
   1  -8  -3   20.29    0.73 
   2  -8  -3   50.18    1.20 
   3  -8  -3   63.71    1.19 
   4  -8  -3   15.51    0.43 
   5  -8  -3   14.42    0.57 
   6  -8  -3    0.92    0.20 
   7  -8  -3    0.83    0.21 
   8  -8  -3    7.66    0.57 
  -9  -7  -3    0.42    0.23 
  -8  -7  -3    1.00    0.19 
  -7  -7  -3    0.44    0.19 
  -6  -7  -3    6.69    0.42 
  -5  -7  -3    1.34    0.18 
  -4  -7  -3    6.43    0.38 
  -3  -7  -3    0.63    0.11 
  -2  -7  -3   21.42    0.50 
  -1  -7  -3   97.54    2.34 
   0  -7  -3   45.92    0.86 
   1  -7  -3   13.56    0.33 
   2  -7  -3    3.20    0.17 
   3  -7  -3   16.39    0.32 
   4  -7  -3    0.26    0.09 
   5  -7  -3    0.12    0.13 
   6  -7  -3    8.76    0.46 
   8  -7  -3   12.41    0.63 
   9  -7  -3    3.33    0.46 
 -10  -6  -3    0.63    0.26 
  -9  -6  -3    3.69    0.32 
  -8  -6  -3    2.77    0.24 
  -7  -6  -3    5.79    0.27 
  -6  -6  -3   43.77    0.86 
  -5  -6  -3    0.95    0.23 
  -4  -6  -3    0.41    0.08 
  -3  -6  -3    4.59    0.21 
  -2  -6  -3   60.15    1.03 
  -1  -6  -3   68.93    1.16 
   0  -6  -3    0.76    0.08 
   1  -6  -3    3.06    0.14 
   2  -6  -3    9.16    0.26 
   3  -6  -3    7.37    0.18 
   4  -6  -3   32.83    0.65 
   5  -6  -3   22.40    0.72 
   6  -6  -3    4.22    0.32 
   7  -6  -3    2.46    0.30 
   8  -6  -3    2.05    0.33 
   9  -6  -3    4.07    0.44 
 -10  -5  -3    0.63    0.20 
  -9  -5  -3    0.40    0.13 
  -8  -5  -3    7.54    0.30 
  -7  -5  -3   58.64    1.06 
  -6  -5  -3    6.15    0.24 
  -5  -5  -3   30.31    0.62 
  -4  -5  -3   25.08    0.73 
  -3  -5  -3    1.22    0.12 
  -2  -5  -3   81.35    1.88 
  -1  -5  -3    1.24    0.15 
   0  -5  -3    2.33    0.10 
   1  -5  -3   22.39    0.44 
   2  -5  -3    0.29    0.06 
   3  -5  -3    0.52    0.08 
   4  -5  -3    0.14    0.06 
   5  -5  -3   21.47    0.69 
   6  -5  -3   -0.05    0.09 
   7  -5  -3    3.21    0.30 
   8  -5  -3    0.02    0.23 
  10  -5  -3   13.02    0.68 
 -11  -4  -3    9.92    0.59 
 -10  -4  -3    2.39    0.34 
  -9  -4  -3    4.92    0.26 
  -8  -4  -3    3.48    0.21 
  -7  -4  -3  170.95    2.13 
  -6  -4  -3   13.76    0.27 
  -5  -4  -3    0.18    0.05 
  -4  -4  -3    2.01    0.13 
  -3  -4  -3   21.75    0.33 
  -2  -4  -3    7.81    0.16 
  -1  -4  -3  342.74    6.91 
   0  -4  -3    1.80    0.09 
   1  -4  -3   15.16    0.25 
   2  -4  -3    0.09    0.03 
   3  -4  -3   33.90    0.61 
   4  -4  -3   20.49    0.43 
   5  -4  -3    0.43    0.11 
   6  -4  -3    8.00    0.39 
   8  -4  -3    8.64    0.44 
   9  -4  -3   26.98    0.94 
 -11  -3  -3    0.07    0.13 
 -10  -3  -3    0.03    0.08 
  -9  -3  -3    1.96    0.13 
  -8  -3  -3   67.95    0.93 
  -7  -3  -3   28.25    0.32 
  -6  -3  -3   64.47    0.58 
  -5  -3  -3    2.37    0.07 
  -4  -3  -3    9.56    0.15 
  -3  -3  -3   76.20    0.74 
  -2  -3  -3    1.33    0.06 
  -1  -3  -3    0.96    0.06 
   0  -3  -3  107.14    1.13 
   1  -3  -3   80.65    1.01 
   2  -3  -3    6.07    0.11 
   3  -3  -3   60.35    0.79 
   4  -3  -3    0.18    0.04 
   5  -3  -3   11.62    0.43 
   6  -3  -3    6.23    0.33 
   7  -3  -3    1.48    0.22 
  11  -3  -3    1.82    0.46 
 -11  -2  -3    1.31    0.21 
 -10  -2  -3    0.17    0.07 
  -9  -2  -3    2.08    0.11 
  -8  -2  -3    2.55    0.10 
  -7  -2  -3   33.90    0.43 
  -6  -2  -3    1.69    0.07 
  -5  -2  -3    0.22    0.03 
  -4  -2  -3    7.82    0.09 
  -3  -2  -3   15.81    0.17 
  -2  -2  -3   26.88    0.28 
  -1  -2  -3   11.93    0.18 
   0  -2  -3   37.79    0.42 
   1  -2  -3   78.90    0.75 
   2  -2  -3  275.77    3.98 
   3  -2  -3   11.93    0.15 
   4  -2  -3   11.21    0.19 
   5  -2  -3    0.50    0.07 
   7  -2  -3   20.71    0.70 
   9  -2  -3    3.06    0.30 
  10  -2  -3    0.38    0.18 
 -11  -1  -3    1.80    0.19 
 -10  -1  -3    9.18    0.19 
  -9  -1  -3   10.97    0.19 
  -8  -1  -3    3.08    0.10 
  -7  -1  -3    6.72    0.13 
  -6  -1  -3   -0.04    0.03 
  -5  -1  -3    5.22    0.10 
  -4  -1  -3   65.55    0.58 
  -3  -1  -3    8.46    0.10 
  -2  -1  -3   24.95    0.25 
  -1  -1  -3  190.71    2.24 
   0  -1  -3   62.79    0.77 
   1  -1  -3   18.89    0.20 
   2  -1  -3   12.06    0.13 
   3  -1  -3    5.67    0.09 
   4  -1  -3    0.51    0.05 
   5  -1  -3    0.07    0.03 
   6  -1  -3    1.38    0.16 
   7  -1  -3   -0.03    0.08 
   8  -1  -3    0.91    0.26 
 -11   0  -3    3.95    0.22 
 -10   0  -3    0.13    0.07 
  -9   0  -3  120.42    1.19 
  -8   0  -3   -0.01    0.04 
  -7   0  -3   70.84    0.72 
  -6   0  -3    0.00    0.03 
  -5   0  -3    0.05    0.02 
  -4   0  -3    0.00    0.02 
  -3   0  -3  471.45    9.52 
  -2   0  -3    0.00    0.01 
  -1   0  -3   78.96    0.66 
   0   0  -3    0.00    0.01 
   1   0  -3  244.60    3.35 
   2   0  -3   -0.02    0.01 
   3   0  -3   38.32    0.43 
   4   0  -3   -0.01    0.02 
   5   0  -3   23.80    0.35 
   9   0  -3    8.77    0.37 
 -12   1  -3    2.86    0.29 
 -11   1  -3    1.50    0.19 
 -10   1  -3    9.57    0.20 
  -9   1  -3   11.03    0.20 
  -8   1  -3    2.89    0.10 
  -7   1  -3    6.58    0.15 
  -6   1  -3   -0.03    0.03 
  -5   1  -3    5.12    0.10 
  -4   1  -3   65.07    0.58 
  -3   1  -3    8.39    0.09 
  -2   1  -3   24.92    0.21 
  -1   1  -3  187.24    2.24 
   0   1  -3   62.66    0.59 
   1   1  -3   19.10    0.19 
   2   1  -3   11.98    0.14 
   3   1  -3    5.49    0.15 
   4   1  -3    0.54    0.07 
   9   1  -3    0.07    0.08 
  10   1  -3   -0.01    0.08 
 -11   2  -3    1.24    0.14 
 -10   2  -3    0.01    0.07 
  -9   2  -3    1.83    0.15 
  -8   2  -3    2.61    0.12 
  -7   2  -3   34.09    0.38 
  -6   2  -3    1.73    0.08 
  -5   2  -3    0.25    0.05 
  -4   2  -3    7.68    0.12 
  -3   2  -3   15.76    0.19 
  -2   2  -3   27.13    0.31 
  -1   2  -3   11.94    0.14 
   0   2  -3   37.95    0.38 
   1   2  -3   78.22    0.67 
   2   2  -3  276.65    3.97 
   3   2  -3   11.76    0.17 
   4   2  -3   11.54    0.21 
   9   2  -3    2.43    0.21 
  10   2  -3    0.53    0.12 
 -11   3  -3   -0.08    0.09 
 -10   3  -3    0.08    0.09 
  -9   3  -3    1.95    0.16 
  -8   3  -3   69.64    0.97 
  -7   3  -3   28.40    0.57 
  -6   3  -3   63.83    1.07 
  -5   3  -3    2.39    0.13 
  -4   3  -3    9.10    0.18 
  -3   3  -3   77.35    0.85 
  -2   3  -3    1.38    0.05 
  -1   3  -3    0.86    0.04 
   0   3  -3  107.82    1.01 
   1   3  -3   81.23    0.78 
   2   3  -3    6.02    0.10 
   3   3  -3   60.67    0.60 
   4   3  -3    0.32    0.08 
  11   3  -3    1.20    0.26 
 -11   4  -3    9.55    0.42 
 -10   4  -3    1.94    0.24 
  -9   4  -3    4.89    0.36 
  -8   4  -3    3.71    0.21 
  -7   4  -3  172.86    2.64 
  -6   4  -3   13.92    0.35 
  -5   4  -3    0.25    0.06 
  -4   4  -3    2.49    0.13 
  -3   4  -3   21.74    0.43 
  -2   4  -3    7.98    0.14 
  -1   4  -3  338.86    4.89 
   0   4  -3    1.98    0.07 
   1   4  -3   15.18    0.17 
   2   4  -3    0.12    0.02 
   3   4  -3   33.18    0.46 
   4   4  -3   20.77    0.53 
   9   4  -3   25.97    0.92 
  11   4  -3   13.78    0.58 
 -11   5  -3    0.52    0.14 
 -10   5  -3    0.34    0.11 
  -9   5  -3    0.55    0.10 
  -8   5  -3    7.64    0.32 
  -7   5  -3   58.55    1.05 
  -6   5  -3    6.41    0.24 
  -5   5  -3   30.36    0.61 
  -4   5  -3   24.93    0.51 
  -3   5  -3    0.96    0.10 
  -2   5  -3   80.63    1.30 
  -1   5  -3    1.05    0.09 
   0   5  -3    2.29    0.16 
   1   5  -3   23.21    0.43 
   2   5  -3    0.27    0.04 
   3   5  -3    0.58    0.12 
   4   5  -3    0.12    0.07 
   5   5  -3   22.07    0.44 
 -10   6  -3    0.25    0.12 
  -9   6  -3    3.69    0.27 
  -8   6  -3    3.15    0.23 
  -7   6  -3    5.88    0.28 
  -6   6  -3   44.17    1.18 
  -5   6  -3    1.48    0.20 
  -4   6  -3    0.40    0.08 
  -3   6  -3    4.63    0.19 
  -2   6  -3   58.67    1.00 
  -1   6  -3   69.25    1.13 
   0   6  -3    0.67    0.13 
   1   6  -3    2.94    0.15 
   2   6  -3    9.74    0.23 
   3   6  -3    7.72    0.33 
   4   6  -3   33.46    0.89 
  -9   7  -3    0.17    0.10 
  -8   7  -3    0.64    0.12 
  -6   7  -3    6.33    0.38 
  -5   7  -3    1.71    0.24 
  -4   7  -3    6.96    0.26 
  -3   7  -3    0.74    0.12 
  -2   7  -3   21.51    0.48 
  -1   7  -3  100.67    2.29 
   1   7  -3   13.34    0.46 
   2   7  -3    2.86    0.14 
   3   7  -3   16.59    0.40 
   4   7  -3    0.21    0.10 
   5   7  -3    0.20    0.10 
   7   7  -3    0.83    0.17 
  -8   8  -3    0.84    0.23 
  -7   8  -3    0.20    0.20 
  -6   8  -3    0.13    0.13 
  -5   8  -3    0.29    0.10 
  -4   8  -3    0.00    0.10 
  -3   8  -3    3.79    0.30 
   1   8  -3   19.04    0.63 
   2   8  -3   50.50    1.32 
   3   8  -3   64.17    1.65 
   4   8  -3   15.33    0.57 
   5   8  -3   13.55    0.56 
   6   8  -3    1.29    0.27 
  -7   9  -3    2.95    0.41 
  -6   9  -3    0.67    0.19 
  -5   9  -3    2.14    0.41 
  -4   9  -3    0.06    0.12 
  -3   9  -3    0.21    0.12 
  -1   9  -3    0.04    0.11 
   0   9  -3    4.82    0.33 
   1   9  -3    8.11    0.31 
   2   9  -3    0.97    0.23 
   3   9  -3    1.66    0.18 
   4   9  -3    0.07    0.12 
   5   9  -3    0.05    0.13 
   6   9  -3    7.52    0.45 
  -6  10  -3   -0.13    0.18 
  -5  10  -3    0.92    0.21 
  -4  10  -3    0.00    0.17 
  -3  10  -3    1.36    0.30 
  -2  10  -3    0.26    0.15 
  -1  10  -3    1.04    0.27 
   0  10  -3    4.43    0.34 
   1  10  -3    4.61    0.34 
   3  10  -3    1.23    0.30 
   4  10  -3    5.42    0.40 
  -4  11  -3    5.51    0.51 
  -2  11  -3    0.16    0.18 
  -1  11  -3   -0.12    0.16 
   0  11  -3    1.29    0.32 
   1  11  -3    0.33    0.18 
   2  11  -3   43.07    1.27 
   3  11  -3    0.03    0.21 
   4  11  -3   12.83    0.63 
  -4 -11  -2    0.04    0.25 
  -3 -11  -2    1.69    0.45 
  -2 -11  -2    0.09    0.26 
  -1 -11  -2    4.19    0.51 
   0 -11  -2    1.28    0.26 
   1 -11  -2    1.50    0.38 
  -6 -10  -2    0.73    0.27 
  -4 -10  -2   11.77    0.65 
  -3 -10  -2   -0.04    0.18 
  -2 -10  -2    1.07    0.24 
  -1 -10  -2    1.89    0.35 
   0 -10  -2    0.00    0.18 
   2 -10  -2    0.51    0.21 
   6 -10  -2    7.24    0.67 
  -7  -9  -2    2.04    0.53 
  -6  -9  -2    7.62    0.43 
  -5  -9  -2    1.59    0.35 
  -4  -9  -2   -0.01    0.18 
  -3  -9  -2    4.13    0.38 
  -2  -9  -2    0.17    0.15 
  -1  -9  -2    0.08    0.15 
   0  -9  -2    0.87    0.21 
   1  -9  -2    0.17    0.17 
   4  -9  -2    4.74    0.27 
   5  -9  -2    8.20    0.46 
   7  -9  -2    0.11    0.22 
  -7  -8  -2    0.61    0.22 
  -6  -8  -2    2.40    0.36 
  -5  -8  -2    8.64    0.34 
  -4  -8  -2    6.80    0.35 
  -3  -8  -2   29.21    0.93 
  -2  -8  -2    4.66    0.34 
  -1  -8  -2    2.22    0.27 
   0  -8  -2   15.63    0.63 
   2  -8  -2   17.37    0.54 
   3  -8  -2   30.38    0.85 
   4  -8  -2    0.83    0.15 
   5  -8  -2   11.10    0.50 
   6  -8  -2    4.47    0.38 
   7  -8  -2   14.55    0.66 
   8  -8  -2   -0.28    0.20 
   9  -8  -2    6.06    0.56 
  -9  -7  -2    1.63    0.37 
  -8  -7  -2    0.09    0.13 
  -7  -7  -2    6.79    0.43 
  -6  -7  -2    3.58    0.32 
  -5  -7  -2    1.34    0.17 
  -4  -7  -2    2.10    0.21 
  -3  -7  -2   49.06    0.70 
  -2  -7  -2   71.19    0.96 
  -1  -7  -2  114.52    1.81 
   0  -7  -2    0.83    0.12 
   1  -7  -2    0.28    0.07 
   2  -7  -2   45.93    0.82 
   3  -7  -2   12.86    0.35 
   4  -7  -2   33.88    0.69 
   5  -7  -2    0.84    0.17 
   6  -7  -2   -0.09    0.12 
   8  -7  -2   -0.07    0.19 
   9  -7  -2    0.56    0.23 
 -10  -6  -2    0.42    0.22 
  -9  -6  -2    1.76    0.36 
  -8  -6  -2    7.62    0.32 
  -7  -6  -2   10.36    0.35 
  -6  -6  -2    7.90    0.30 
  -5  -6  -2    9.82    0.44 
  -4  -6  -2    0.65    0.10 
  -3  -6  -2   11.81    0.23 
  -2  -6  -2   14.57    0.27 
  -1  -6  -2    0.39    0.06 
   0  -6  -2   18.85    0.63 
   1  -6  -2   12.91    0.30 
   2  -6  -2    1.79    0.09 
   3  -6  -2    0.23    0.05 
   4  -6  -2    6.09    0.23 
   5  -6  -2   12.37    0.49 
   6  -6  -2    2.86    0.27 
   7  -6  -2   10.11    0.51 
   8  -6  -2   -0.10    0.15 
 -11  -5  -2    4.37    0.49 
 -10  -5  -2    1.78    0.37 
  -9  -5  -2    0.42    0.13 
  -8  -5  -2    2.79    0.21 
  -7  -5  -2   17.54    0.44 
  -6  -5  -2    2.76    0.18 
  -5  -5  -2    0.79    0.12 
  -4  -5  -2   -0.03    0.05 
  -3  -5  -2    9.13    0.18 
  -2  -5  -2   64.97    0.84 
  -1  -5  -2    0.12    0.04 
   0  -5  -2   18.75    0.36 
   1  -5  -2    2.90    0.16 
   2  -5  -2    9.50    0.25 
   3  -5  -2    7.98    0.16 
   4  -5  -2   -0.05    0.05 
   5  -5  -2    0.01    0.08 
   6  -5  -2    4.25    0.29 
   7  -5  -2    4.48    0.33 
   8  -5  -2   18.72    0.80 
  10  -5  -2    0.76    0.21 
 -11  -4  -2   -0.04    0.14 
  -9  -4  -2   21.32    0.51 
  -8  -4  -2    8.27    0.21 
  -7  -4  -2    1.51    0.12 
  -6  -4  -2   70.20    0.94 
  -5  -4  -2   14.41    0.26 
  -4  -4  -2   17.45    0.31 
  -3  -4  -2   -0.02    0.04 
  -2  -4  -2   99.88    1.24 
  -1  -4  -2   87.39    1.08 
   0  -4  -2   97.48    1.21 
   1  -4  -2  119.95    1.78 
   2  -4  -2    2.13    0.07 
   3  -4  -2   48.07    0.82 
   4  -4  -2   19.33    0.41 
   5  -4  -2    2.54    0.21 
   6  -4  -2   14.48    0.53 
   8  -4  -2   61.71    1.63 
   9  -4  -2    2.18    0.31 
 -11  -3  -2    2.54    0.27 
 -10  -3  -2    4.92    0.25 
  -9  -3  -2    1.42    0.14 
  -8  -3  -2   55.99    0.67 
  -7  -3  -2    4.11    0.14 
  -6  -3  -2   54.85    0.63 
  -5  -3  -2   79.00    0.77 
  -4  -3  -2   73.53    0.81 
  -3  -3  -2  138.20    1.28 
  -2  -3  -2    0.99    0.05 
  -1  -3  -2    5.24    0.09 
   0  -3  -2   37.03    0.49 
   1  -3  -2    5.39    0.12 
   2  -3  -2   70.06    0.88 
   3  -3  -2   18.97    0.25 
   4  -3  -2   25.46    0.46 
   5  -3  -2    8.39    0.35 
   6  -3  -2   10.71    0.44 
   7  -3  -2   21.68    0.73 
 -11  -2  -2    0.03    0.13 
 -10  -2  -2    5.48    0.18 
  -9  -2  -2    6.25    0.14 
  -8  -2  -2    2.41    0.12 
  -7  -2  -2    5.87    0.14 
  -6  -2  -2    0.02    0.03 
  -5  -2  -2   75.83    0.84 
  -4  -2  -2    7.54    0.09 
  -3  -2  -2  226.50    1.90 
  -2  -2  -2    1.73    0.04 
  -1  -2  -2    4.10    0.08 
   0  -2  -2   49.29    0.53 
   1  -2  -2    1.41    0.04 
   2  -2  -2    5.85    0.09 
   3  -2  -2    2.97    0.07 
   4  -2  -2   16.19    0.30 
   5  -2  -2   61.81    1.00 
   7  -2  -2  126.05    3.19 
   9  -2  -2    0.01    0.11 
 -12  -1  -2    3.78    0.42 
 -11  -1  -2    7.56    0.26 
 -10  -1  -2    1.65    0.12 
  -9  -1  -2   35.44    0.42 
  -8  -1  -2    1.48    0.08 
  -7  -1  -2    4.39    0.10 
  -6  -1  -2   30.11    0.38 
  -5  -1  -2    0.06    0.02 
  -4  -1  -2   87.66    0.82 
  -3  -1  -2   35.11    0.35 
  -2  -1  -2   12.87    0.12 
  -1  -1  -2   22.25    0.25 
   0  -1  -2   60.13    0.73 
   1  -1  -2   30.03    0.33 
   2  -1  -2   78.28    0.75 
   3  -1  -2   14.84    0.21 
   4  -1  -2   12.28    0.20 
   5  -1  -2    0.06    0.03 
   6  -1  -2    1.62    0.17 
   7  -1  -2    0.52    0.12 
   8  -1  -2    3.17    0.34 
 -12   0  -2   10.74    0.42 
 -11   0  -2    0.08    0.10 
 -10   0  -2   67.38    0.72 
  -9   0  -2    0.05    0.05 
  -8   0  -2    1.16    0.08 
  -7   0  -2    0.02    0.03 
  -6   0  -2    0.01    0.03 
  -5   0  -2   -0.01    0.02 
  -4   0  -2   15.53    0.17 
  -3   0  -2    0.01    0.01 
  -2   0  -2    7.72    0.08 
  -1   0  -2    0.00    0.01 
   1   0  -2    0.02    0.01 
   2   0  -2  419.97    8.20 
   3   0  -2    0.02    0.01 
   4   0  -2   59.02    0.66 
   5   0  -2    0.01    0.02 
   8   0  -2   32.45    0.84 
 -12   1  -2    3.75    0.34 
 -11   1  -2    7.30    0.28 
 -10   1  -2    1.44    0.11 
  -9   1  -2   35.55    0.42 
  -8   1  -2    1.43    0.10 
  -7   1  -2    4.37    0.13 
  -6   1  -2   29.79    0.43 
  -5   1  -2    0.06    0.02 
  -4   1  -2   86.56    0.75 
  -3   1  -2   35.04    0.35 
  -2   1  -2   13.02    0.13 
  -1   1  -2   22.35    0.20 
   0   1  -2   60.50    0.72 
   1   1  -2   29.95    0.32 
   2   1  -2   81.13    0.97 
   3   1  -2   14.46    0.23 
   4   1  -2   12.11    0.22 
   7   1  -2    0.66    0.14 
   8   1  -2    2.37    0.24 
   9   1  -2    0.09    0.07 
 -12   2  -2    0.05    0.13 
 -11   2  -2    0.00    0.10 
 -10   2  -2    6.11    0.19 
  -9   2  -2    6.29    0.21 
  -8   2  -2    2.48    0.16 
  -7   2  -2    5.99    0.21 
  -6   2  -2    0.02    0.04 
  -5   2  -2   76.90    0.98 
  -4   2  -2    7.48    0.12 
  -3   2  -2  226.37    2.09 
  -2   2  -2    1.64    0.06 
  -1   2  -2    3.95    0.07 
   0   2  -2   49.62    0.54 
   1   2  -2    1.39    0.03 
   2   2  -2    5.76    0.08 
   3   2  -2    2.89    0.10 
   4   2  -2   15.82    0.26 
   9   2  -2   -0.07    0.08 
  10   2  -2    1.28    0.22 
 -11   3  -2    1.97    0.21 
 -10   3  -2    4.78    0.23 
  -9   3  -2    1.31    0.14 
  -8   3  -2   56.45    1.00 
  -7   3  -2    4.00    0.19 
  -6   3  -2   54.64    0.93 
  -5   3  -2   78.92    1.26 
  -4   3  -2   73.55    0.96 
  -3   3  -2  139.12    1.46 
  -2   3  -2    1.01    0.06 
  -1   3  -2    5.29    0.09 
   0   3  -2   37.89    0.38 
   1   3  -2    5.24    0.09 
   2   3  -2   71.53    0.89 
   3   3  -2   19.21    0.27 
   4   3  -2   24.20    0.61 
   5   3  -2    7.91    0.29 
   9   3  -2    1.30    0.24 
 -11   4  -2   -0.13    0.11 
 -10   4  -2    1.23    0.26 
  -9   4  -2   21.19    0.72 
  -8   4  -2    8.73    0.30 
  -7   4  -2    1.36    0.14 
  -6   4  -2   70.68    1.18 
  -5   4  -2   14.25    0.34 
  -4   4  -2   17.37    0.37 
  -3   4  -2    0.05    0.03 
  -2   4  -2   97.84    1.25 
  -1   4  -2   85.36    1.34 
   0   4  -2   99.19    1.20 
   1   4  -2  116.28    1.26 
   2   4  -2    2.12    0.09 
   3   4  -2   48.21    1.06 
   4   4  -2   18.93    0.48 
   9   4  -2    2.72    0.25 
  10   4  -2    9.02    0.46 
 -11   5  -2    3.17    0.26 
 -10   5  -2    1.52    0.20 
  -9   5  -2    0.70    0.14 
  -8   5  -2    3.12    0.22 
  -7   5  -2   18.37    0.45 
  -6   5  -2    2.82    0.17 
  -5   5  -2    0.50    0.08 
  -4   5  -2    0.01    0.05 
  -3   5  -2    8.92    0.25 
  -2   5  -2   62.97    1.04 
  -1   5  -2    0.11    0.04 
   0   5  -2   17.90    0.54 
   1   5  -2    2.90    0.13 
   2   5  -2    9.49    0.15 
   3   5  -2    7.72    0.20 
   6   5  -2    4.25    0.34 
  10   5  -2    0.66    0.21 
 -10   6  -2    0.50    0.13 
  -9   6  -2    2.15    0.24 
  -8   6  -2    7.87    0.32 
  -7   6  -2    9.36    0.33 
  -6   6  -2    8.05    0.40 
  -5   6  -2    9.03    0.30 
  -4   6  -2    0.50    0.09 
  -3   6  -2   11.32    0.31 
  -2   6  -2   13.90    0.34 
  -1   6  -2    0.70    0.09 
   0   6  -2   19.72    0.60 
   1   6  -2   13.32    0.46 
   2   6  -2    1.72    0.12 
   3   6  -2    0.19    0.09 
   4   6  -2    6.33    0.31 
  -9   7  -2    1.09    0.19 
  -8   7  -2   -0.13    0.10 
  -6   7  -2    3.63    0.31 
  -5   7  -2    1.68    0.18 
  -4   7  -2    1.73    0.21 
  -3   7  -2   46.20    0.87 
  -2   7  -2   70.09    1.19 
  -1   7  -2  108.79    2.56 
   0   7  -2    0.70    0.14 
   1   7  -2    0.31    0.09 
   2   7  -2   45.80    0.66 
   3   7  -2   13.17    0.34 
  -8   8  -2   -0.21    0.15 
  -7   8  -2    0.35    0.16 
  -6   8  -2    3.19    0.34 
  -5   8  -2    8.41    0.38 
  -3   8  -2   29.76    0.91 
   3   8  -2   30.16    0.64 
   4   8  -2    1.13    0.20 
   6   8  -2    4.30    0.33 
  -7   9  -2    2.31    0.38 
  -6   9  -2    8.05    0.50 
  -5   9  -2    0.98    0.24 
  -4   9  -2    0.13    0.13 
  -3   9  -2    4.35    0.34 
   1   9  -2    0.16    0.08 
   2   9  -2   29.14    0.88 
   3   9  -2    1.12    0.22 
   4   9  -2    4.72    0.34 
   5   9  -2    6.75    0.43 
  -6  10  -2    0.73    0.25 
  -5  10  -2    4.36    0.44 
  -4  10  -2   11.38    0.58 
  -3  10  -2    0.01    0.17 
  -2  10  -2    1.21    0.27 
   0  10  -2    0.12    0.13 
   1  10  -2   14.00    0.58 
   2  10  -2    0.50    0.16 
   4  10  -2    0.08    0.16 
   6  10  -2    9.08    0.55 
  -3  11  -2    0.93    0.22 
  -1  11  -2    3.52    0.38 
   0  11  -2    2.07    0.34 
   1  11  -2    0.92    0.20 
   2  11  -2    6.84    0.46 
   3  11  -2    0.50    0.21 
   4  11  -2    1.79    0.37 
  -4 -11  -1    0.01    0.24 
  -3 -11  -1    0.26    0.26 
  -2 -11  -1    3.09    0.50 
  -1 -11  -1    0.52    0.24 
   0 -11  -1   39.62    1.29 
   1 -11  -1    0.94    0.23 
  -5 -10  -1    4.81    0.51 
  -4 -10  -1    6.50    0.50 
  -3 -10  -1    4.04    0.42 
  -2 -10  -1   -0.06    0.18 
  -1 -10  -1    7.80    0.51 
   0 -10  -1    0.04    0.19 
   2 -10  -1    0.11    0.18 
  -7  -9  -1   -0.20    0.24 
  -6  -9  -1    0.20    0.14 
  -5  -9  -1    0.42    0.20 
  -4  -9  -1    1.34    0.31 
  -3  -9  -1    1.69    0.31 
  -2  -9  -1    0.20    0.15 
  -1  -9  -1    0.50    0.16 
   0  -9  -1    0.85    0.21 
   1  -9  -1   10.14    0.53 
   5  -9  -1    2.48    0.35 
   6  -9  -1    0.28    0.18 
   7  -9  -1    0.22    0.22 
  -7  -8  -1    2.72    0.40 
  -6  -8  -1    3.12    0.37 
  -5  -8  -1    4.97    0.27 
  -4  -8  -1    1.53    0.27 
  -3  -8  -1   27.09    0.87 
  -2  -8  -1    1.23    0.24 
  -1  -8  -1    4.36    0.33 
   0  -8  -1   18.18    0.68 
   2  -8  -1    2.39    0.40 
   3  -8  -1   -0.07    0.10 
   4  -8  -1   10.18    0.46 
   5  -8  -1    0.01    0.13 
   6  -8  -1    2.48    0.32 
   7  -8  -1    6.29    0.47 
   8  -8  -1   -0.17    0.18 
   9  -8  -1    0.35    0.26 
  -9  -7  -1   21.86    0.88 
  -8  -7  -1    1.25    0.20 
  -7  -7  -1    1.45    0.31 
  -6  -7  -1   10.54    0.49 
  -5  -7  -1    0.71    0.13 
  -4  -7  -1   27.79    0.46 
  -3  -7  -1    0.81    0.09 
  -2  -7  -1    6.47    0.19 
  -1  -7  -1   52.56    0.95 
   1  -7  -1    0.15    0.10 
   2  -7  -1   73.56    1.21 
   3  -7  -1   94.68    1.54 
   4  -7  -1   15.36    0.40 
   5  -7  -1    0.15    0.11 
   6  -7  -1   -0.01    0.14 
   8  -7  -1   -0.06    0.19 
   9  -7  -1    1.92    0.40 
 -10  -6  -1   -0.20    0.22 
  -9  -6  -1    0.11    0.17 
  -8  -6  -1   21.21    0.53 
  -7  -6  -1   19.32    0.49 
  -6  -6  -1    8.84    0.41 
  -5  -6  -1    1.63    0.23 
  -4  -6  -1   17.48    0.31 
  -3  -6  -1    4.43    0.14 
  -2  -6  -1   18.27    0.32 
  -1  -6  -1   16.37    0.30 
   0  -6  -1    5.17    0.19 
   1  -6  -1    4.70    0.17 
   2  -6  -1    9.92    0.21 
   3  -6  -1   13.12    0.34 
   4  -6  -1   90.02    1.48 
   5  -6  -1   29.84    0.87 
   6  -6  -1    6.81    0.39 
   7  -6  -1    1.81    0.27 
   8  -6  -1   27.32    0.94 
 -11  -5  -1    0.42    0.26 
 -10  -5  -1    3.58    0.40 
  -9  -5  -1    0.32    0.13 
  -8  -5  -1    0.76    0.13 
  -7  -5  -1   10.89    0.33 
  -6  -5  -1    1.90    0.16 
  -5  -5  -1    7.82    0.26 
  -4  -5  -1    0.64    0.07 
  -3  -5  -1   43.90    0.60 
  -2  -5  -1    7.01    0.16 
  -1  -5  -1    0.07    0.04 
   0  -5  -1    1.60    0.11 
   1  -5  -1   10.55    0.19 
   2  -5  -1   -0.01    0.03 
   3  -5  -1   22.12    0.46 
   4  -5  -1   20.88    0.63 
   5  -5  -1    4.42    0.27 
   6  -5  -1    6.85    0.37 
   7  -5  -1    3.19    0.29 
   8  -5  -1    3.02    0.36 
  10  -5  -1    3.26    0.42 
 -11  -4  -1    4.36    0.30 
 -10  -4  -1    0.45    0.20 
  -9  -4  -1   40.01    0.61 
  -8  -4  -1   18.40    0.44 
  -7  -4  -1   30.50    0.40 
  -6  -4  -1   39.87    0.48 
  -5  -4  -1    2.71    0.10 
  -4  -4  -1   93.21    1.18 
  -3  -4  -1    0.01    0.03 
  -2  -4  -1    3.35    0.10 
  -1  -4  -1   18.11    0.24 
   0  -4  -1    0.20    0.03 
   1  -4  -1   15.42    0.21 
   2  -4  -1    5.19    0.11 
   3  -4  -1   94.99    1.52 
   4  -4  -1   12.00    0.42 
   5  -4  -1   60.58    1.46 
   6  -4  -1    5.55    0.31 
   8  -4  -1    0.63    0.17 
   9  -4  -1   51.09    1.46 
 -11  -3  -1    0.06    0.14 
 -10  -3  -1    0.30    0.09 
  -9  -3  -1    4.18    0.17 
  -8  -3  -1    0.12    0.08 
  -7  -3  -1    0.66    0.10 
  -6  -3  -1   31.23    0.39 
  -5  -3  -1    0.09    0.03 
  -4  -3  -1    3.90    0.07 
  -3  -3  -1   64.19    0.62 
  -2  -3  -1    9.38    0.14 
  -1  -3  -1   66.01    0.83 
   0  -3  -1   37.71    0.42 
   1  -3  -1    1.02    0.05 
   2  -3  -1  145.62    1.79 
   3  -3  -1    4.98    0.11 
   4  -3  -1   12.06    0.23 
   5  -3  -1   33.71    0.91 
   6  -3  -1    6.79    0.33 
   7  -3  -1    4.44    0.30 
 -12  -2  -1   -0.01    0.16 
 -11  -2  -1    0.15    0.12 
 -10  -2  -1    1.58    0.14 
  -9  -2  -1   14.66    0.22 
  -8  -2  -1    0.00    0.04 
  -7  -2  -1    1.56    0.10 
  -6  -2  -1    9.91    0.15 
  -5  -2  -1    8.81    0.12 
  -4  -2  -1   54.16    0.45 
  -3  -2  -1   24.97    0.22 
  -2  -2  -1   50.36    0.48 
  -1  -2  -1    0.05    0.01 
   0  -2  -1  161.32    1.65 
   1  -2  -1    1.99    0.06 
   2  -2  -1   31.36    0.42 
   3  -2  -1    5.21    0.11 
   4  -2  -1   85.03    1.26 
   5  -2  -1   13.58    0.46 
   9  -2  -1   -0.07    0.12 
 -11  -1  -1    0.94    0.11 
 -10  -1  -1   15.66    0.25 
  -9  -1  -1    1.00    0.09 
  -8  -1  -1    0.16    0.04 
  -7  -1  -1   22.34    0.32 
  -6  -1  -1   13.96    0.24 
  -5  -1  -1   16.86    0.19 
  -4  -1  -1   13.25    0.15 
  -3  -1  -1   72.81    0.63 
  -2  -1  -1   13.83    0.15 
  -1  -1  -1  120.52    1.11 
   0  -1  -1   33.50    0.35 
   1  -1  -1  308.82    6.29 
   2  -1  -1   56.09    0.59 
   3  -1  -1   92.26    0.98 
   4  -1  -1   37.25    0.63 
   5  -1  -1   12.01    0.26 
   6  -1  -1   27.86    0.78 
   7  -1  -1   33.96    0.95 
   8  -1  -1    0.11    0.10 
 -12   0  -1    0.31    0.23 
 -11   0  -1   16.50    0.37 
 -10   0  -1   -0.01    0.06 
  -9   0  -1   12.17    0.20 
  -8   0  -1   -0.03    0.03 
  -7   0  -1   68.82    0.70 
  -6   0  -1    0.01    0.03 
  -5   0  -1  373.56    3.81 
  -4   0  -1   -0.03    0.02 
  -3   0  -1  151.06    1.38 
  -2   0  -1   -0.01    0.01 
  -1   0  -1   69.08    0.58 
   1   0  -1    1.20    0.05 
   2   0  -1    0.01    0.01 
   3   0  -1    1.86    0.05 
   4   0  -1   -0.01    0.02 
   5   0  -1  114.88    1.72 
   6   0  -1    0.04    0.04 
   9   0  -1    0.22    0.11 
 -12   1  -1    0.71    0.14 
 -11   1  -1    1.04    0.14 
 -10   1  -1   16.09    0.25 
  -9   1  -1    0.83    0.09 
  -8   1  -1    0.17    0.05 
  -7   1  -1   22.56    0.36 
  -6   1  -1   13.91    0.24 
  -5   1  -1   16.65    0.20 
  -4   1  -1   13.15    0.15 
  -3   1  -1   72.70    0.68 
  -2   1  -1   13.57    0.15 
  -1   1  -1  124.34    1.44 
   0   1  -1   33.95    0.41 
   1   1  -1  315.31    6.28 
   2   1  -1   55.91    0.59 
   3   1  -1   94.09    1.14 
   4   1  -1   38.61    0.51 
   5   1  -1   12.51    0.35 
   6   1  -1   25.27    0.85 
   8   1  -1    0.01    0.06 
 -12   2  -1   -0.06    0.13 
 -11   2  -1    0.32    0.11 
 -10   2  -1    1.19    0.12 
  -9   2  -1   14.36    0.28 
  -8   2  -1    0.08    0.07 
  -7   2  -1    1.39    0.12 
  -6   2  -1   10.11    0.26 
  -5   2  -1    8.58    0.14 
  -4   2  -1   53.34    0.54 
  -3   2  -1   24.61    0.31 
  -2   2  -1   50.56    0.56 
  -1   2  -1    0.05    0.01 
   0   2  -1  162.16    1.66 
   1   2  -1    1.85    0.04 
   2   2  -1   31.44    0.32 
   3   2  -1    5.24    0.13 
   4   2  -1   82.08    1.03 
   7   2  -1    7.32    0.30 
 -11   3  -1    0.06    0.11 
 -10   3  -1    0.31    0.11 
  -9   3  -1    4.24    0.23 
  -8   3  -1   -0.03    0.07 
  -7   3  -1    0.63    0.09 
  -6   3  -1   31.37    0.59 
  -5   3  -1    0.07    0.05 
  -4   3  -1    3.82    0.12 
  -3   3  -1   62.87    0.83 
  -2   3  -1    9.27    0.15 
  -1   3  -1   67.72    0.73 
   0   3  -1   37.38    0.42 
   1   3  -1    1.04    0.05 
   2   3  -1  149.02    1.37 
   3   3  -1    4.97    0.11 
   4   3  -1   11.86    0.33 
   9   3  -1    0.42    0.13 
  10   3  -1   17.86    0.79 
 -11   4  -1    3.81    0.26 
 -10   4  -1    0.31    0.13 
  -9   4  -1   40.86    1.13 
  -8   4  -1   18.80    0.46 
  -7   4  -1   30.92    0.63 
  -6   4  -1   39.21    0.73 
  -5   4  -1    2.74    0.15 
  -4   4  -1   91.97    1.46 
  -3   4  -1    0.00    0.03 
  -2   4  -1    3.39    0.14 
  -1   4  -1   17.90    0.36 
   0   4  -1    0.31    0.04 
   1   4  -1   15.68    0.41 
   2   4  -1    5.05    0.12 
   3   4  -1   97.42    2.05 
   4   4  -1   11.54    0.33 
   8   4  -1    0.58    0.13 
   9   4  -1   53.99    1.34 
 -11   5  -1    0.48    0.13 
 -10   5  -1    3.17    0.39 
  -9   5  -1    0.33    0.16 
  -8   5  -1    1.20    0.18 
  -7   5  -1   10.85    0.46 
  -6   5  -1    2.36    0.16 
  -5   5  -1    7.85    0.25 
  -4   5  -1    0.47    0.08 
  -3   5  -1   42.15    0.76 
  -2   5  -1    7.09    0.21 
  -1   5  -1    0.09    0.05 
   0   5  -1    1.44    0.10 
   1   5  -1   10.37    0.21 
   2   5  -1    0.01    0.03 
   3   5  -1   21.79    0.54 
   8   5  -1    2.37    0.28 
   9   5  -1   -0.03    0.19 
  10   5  -1    3.50    0.33 
 -10   6  -1    0.24    0.14 
  -9   6  -1    0.48    0.13 
  -8   6  -1   22.11    0.64 
  -7   6  -1   19.80    0.56 
  -6   6  -1    8.66    0.43 
  -5   6  -1    2.04    0.15 
  -4   6  -1   16.86    0.41 
  -3   6  -1    4.31    0.18 
  -2   6  -1   18.92    0.41 
  -1   6  -1   16.24    0.36 
   0   6  -1    5.39    0.27 
   1   6  -1    4.53    0.25 
   2   6  -1    9.90    0.38 
   3   6  -1   13.24    0.46 
   4   6  -1   90.69    2.06 
  10   6  -1    1.06    0.27 
  -9   7  -1   21.94    0.60 
  -8   7  -1    1.42    0.23 
  -7   7  -1    1.41    0.32 
  -6   7  -1   10.19    0.38 
  -5   7  -1    0.56    0.15 
  -4   7  -1   27.51    0.60 
  -3   7  -1    0.78    0.12 
  -2   7  -1    6.14    0.23 
   0   7  -1    0.56    0.17 
   1   7  -1    0.04    0.07 
   2   7  -1   74.08    1.22 
   3   7  -1   94.80    2.17 
  -9   8  -1    0.00    0.19 
  -8   8  -1    3.89    0.43 
  -7   8  -1    2.32    0.34 
  -6   8  -1    3.15    0.23 
  -4   8  -1    2.08    0.26 
   2   8  -1    2.65    0.23 
   3   8  -1    0.18    0.08 
   4   8  -1   10.26    0.46 
  -7   9  -1   -0.11    0.17 
  -6   9  -1    0.24    0.17 
  -5   9  -1    0.05    0.15 
  -4   9  -1    2.18    0.30 
  -3   9  -1    1.26    0.26 
   1   9  -1    9.98    0.32 
   2   9  -1    0.88    0.21 
   3   9  -1    2.60    0.28 
   4   9  -1    4.00    0.33 
  -6  10  -1   -0.19    0.20 
  -5  10  -1    4.69    0.49 
  -3  10  -1    3.47    0.35 
   0  10  -1   -0.13    0.12 
   1  10  -1    0.77    0.17 
   2  10  -1    0.15    0.11 
   3  10  -1   -0.04    0.13 
   4  10  -1    6.37    0.44 
  -4  11  -1    0.27    0.21 
   0  11  -1   39.29    1.18 
   1  11  -1    1.19    0.30 
   2  11  -1    2.15    0.33 
   3  11  -1    2.28    0.37 
  -4 -11   0    1.17    0.32 
  -3 -11   0    2.26    0.49 
  -2 -11   0    4.17    0.48 
  -1 -11   0    1.70    0.40 
   0 -11   0   -0.24    0.20 
   1 -11   0    2.47    0.42 
  -6 -10   0   19.05    0.81 
  -5 -10   0    3.69    0.44 
  -4 -10   0    0.73    0.24 
  -3 -10   0    0.43    0.20 
  -2 -10   0    1.09    0.25 
  -1 -10   0    9.45    0.57 
   0 -10   0    0.20    0.16 
   1 -10   0   10.49    0.85 
   2 -10   0    0.90    0.24 
  -7  -9   0    1.23    0.36 
  -6  -9   0    1.32    0.21 
  -5  -9   0    0.93    0.23 
  -4  -9   0    1.21    0.30 
  -3  -9   0    3.03    0.35 
  -2  -9   0   -0.15    0.13 
  -1  -9   0    1.02    0.26 
   0  -9   0    0.06    0.14 
   1  -9   0    0.68    0.17 
   6  -9   0    1.90    0.36 
   7  -9   0    2.21    0.39 
  -7  -8   0   11.46    0.56 
  -6  -8   0    5.17    0.40 
  -5  -8   0    1.04    0.28 
  -4  -8   0   20.81    0.73 
  -3  -8   0    0.34    0.13 
  -2  -8   0    0.11    0.11 
  -1  -8   0   28.14    0.90 
   0  -8   0   16.29    0.62 
   2  -8   0    0.22    0.12 
   3  -8   0    0.34    0.15 
   4  -8   0   20.97    0.48 
   5  -8   0    0.98    0.26 
   6  -8   0    5.58    0.41 
   7  -8   0   10.55    0.58 
   8  -8   0    2.03    0.41 
   9  -8   0    0.82    0.26 
  -9  -7   0   38.61    1.24 
  -8  -7   0    6.68    0.46 
  -7  -7   0    1.11    0.20 
  -6  -7   0    7.59    0.41 
  -5  -7   0    0.80    0.14 
  -4  -7   0    0.42    0.08 
  -3  -7   0   24.42    0.43 
  -2  -7   0   17.60    0.34 
  -1  -7   0   50.58    0.92 
   0  -7   0    0.32    0.10 
   1  -7   0   51.04    1.33 
   2  -7   0   17.68    0.63 
   3  -7   0   23.92    0.52 
   4  -7   0    0.45    0.12 
   5  -7   0    0.58    0.15 
   6  -7   0    7.63    0.43 
   8  -7   0    6.16    0.51 
   9  -7   0   38.04    1.25 
 -10  -6   0    0.15    0.21 
  -9  -6   0    3.51    0.39 
  -8  -6   0   12.25    0.38 
  -7  -6   0    5.30    0.25 
  -6  -6   0   42.20    1.10 
  -5  -6   0    3.27    0.16 
  -4  -6   0    9.52    0.22 
  -3  -6   0   44.64    0.64 
  -2  -6   0    0.24    0.06 
  -1  -6   0    8.09    0.23 
   0  -6   0   78.15    1.28 
   1  -6   0    8.31    0.37 
   2  -6   0    0.36    0.05 
   3  -6   0   44.37    1.10 
   4  -6   0    9.72    0.40 
   5  -6   0    3.11    0.26 
   6  -6   0   42.98    1.18 
   7  -6   0    5.20    0.37 
   8  -6   0   12.64    0.61 
 -11  -5   0    0.37    0.26 
 -10  -5   0    5.75    0.46 
  -9  -5   0   11.94    0.58 
  -8  -5   0   15.19    0.40 
  -7  -5   0    0.18    0.09 
  -6  -5   0    2.10    0.12 
  -5  -5   0   10.11    0.21 
  -4  -5   0    0.46    0.07 
  -3  -5   0   20.12    0.32 
  -2  -5   0   90.85    1.15 
  -1  -5   0   18.28    0.37 
   0  -5   0    0.10    0.04 
   1  -5   0   18.19    0.25 
   2  -5   0   91.20    1.14 
   3  -5   0   19.50    0.42 
   4  -5   0    0.47    0.11 
   5  -5   0    9.92    0.43 
   6  -5   0    1.95    0.24 
   7  -5   0    0.25    0.13 
   8  -5   0   14.60    0.70 
  11  -5   0   -0.15    0.34 
 -11  -4   0    2.48    0.28 
 -10  -4   0    1.12    0.31 
  -9  -4   0   22.89    0.52 
  -8  -4   0    0.09    0.09 
  -7  -4   0   18.82    0.33 
  -6  -4   0   12.97    0.30 
  -5  -4   0    1.21    0.08 
  -4  -4   0   36.36    0.50 
  -3  -4   0    0.00    0.03 
  -2  -4   0   82.66    1.03 
  -1  -4   0   34.33    0.41 
   0  -4   0   58.43    0.75 
   1  -4   0   34.24    0.40 
   2  -4   0   81.26    0.80 
   3  -4   0   -0.01    0.04 
   4  -4   0   35.31    0.67 
   5  -4   0    1.06    0.16 
   6  -4   0   12.85    0.50 
   8  -4   0    0.09    0.12 
   9  -4   0   23.67    0.84 
 -11  -3   0    0.06    0.11 
 -10  -3   0   14.09    0.32 
  -9  -3   0    0.77    0.12 
  -8  -3   0   10.16    0.45 
  -7  -3   0    9.77    0.21 
  -6  -3   0   30.66    0.39 
  -5  -3   0   16.02    0.22 
  -4  -3   0   22.93    0.23 
  -3  -3   0   10.09    0.15 
  -2  -3   0    4.44    0.09 
  -1  -3   0   77.73    0.83 
   0  -3   0    0.00    0.01 
   1  -3   0   77.44    0.74 
   2  -3   0    4.33    0.11 
   3  -3   0   10.15    0.23 
   4  -3   0   21.96    0.63 
   5  -3   0   15.76    0.52 
   6  -3   0   30.27    0.87 
   7  -3   0    9.39    0.43 
 -12  -2   0    0.45    0.17 
 -11  -2   0    1.53    0.20 
 -10  -2   0    0.75    0.11 
  -9  -2   0    1.07    0.09 
  -8  -2   0   24.01    0.34 
  -7  -2   0    2.73    0.09 
  -6  -2   0   12.44    0.17 
  -5  -2   0    0.51    0.04 
  -4  -2   0    5.35    0.09 
  -3  -2   0    0.57    0.03 
  -2  -2   0  123.21    1.04 
  -1  -2   0    0.44    0.04 
   0  -2   0  269.01    3.14 
   1  -2   0    0.50    0.03 
   2  -2   0  124.40    1.29 
   3  -2   0    0.53    0.04 
   4  -2   0    5.30    0.12 
   5  -2   0    0.64    0.12 
   7  -2   0    2.36    0.28 
   9  -2   0    0.91    0.19 
 -12  -1   0    0.29    0.19 
 -11  -1   0    5.02    0.28 
 -10  -1   0   13.65    0.23 
  -9  -1   0    0.69    0.07 
  -8  -1   0   10.34    0.22 
  -7  -1   0    2.40    0.09 
  -6  -1   0   19.72    0.31 
  -5  -1   0    1.57    0.06 
  -4  -1   0    0.32    0.03 
  -3  -1   0  141.56    1.29 
  -2  -1   0  153.06    1.26 
  -1  -1   0  274.70    3.82 
   0  -1   0   -0.01    0.01 
   1  -1   0  249.98    3.82 
   2  -1   0  150.81    1.79 
   3  -1   0  137.48    1.67 
   4  -1   0    0.32    0.05 
   5  -1   0    1.60    0.09 
   6  -1   0   19.10    0.60 
   7  -1   0    2.43    0.22 
   8  -1   0    9.93    0.53 
 -12   0   0   33.66    0.79 
 -11   0   0   -0.11    0.11 
 -10   0   0    7.04    0.17 
  -9   0   0    0.02    0.04 
  -8   0   0   11.28    0.20 
  -7   0   0    0.47    0.08 
  -6   0   0   75.40    0.82 
  -5   0   0    0.16    0.03 
  -4   0   0   10.41    0.13 
  -3   0   0    0.00    0.01 
  -2   0   0  356.94    5.07 
  -1   0   0    0.00    0.01 
   1   0   0   -0.01    0.00 
   3   0   0    0.01    0.02 
   4   0   0    9.90    0.17 
   5   0   0    0.20    0.05 
 -12   1   0    0.25    0.13 
 -11   1   0    5.28    0.24 
 -10   1   0   13.42    0.23 
  -9   1   0    0.79    0.10 
  -8   1   0   10.31    0.29 
  -7   1   0    2.34    0.10 
  -6   1   0   19.73    0.24 
  -5   1   0    1.44    0.06 
  -4   1   0    0.24    0.02 
  -3   1   0  140.14    1.29 
  -2   1   0  151.89    1.27 
  -1   1   0  277.94    3.83 
   0   1   0    0.01    0.01 
   2   1   0  148.04    2.19 
   3   1   0  139.43    1.67 
   4   1   0    0.29    0.05 
   5   1   0    1.54    0.12 
   6   1   0   20.17    0.61 
 -12   2   0    0.37    0.14 
 -11   2   0    2.43    0.26 
 -10   2   0    0.45    0.11 
  -9   2   0    0.94    0.12 
  -8   2   0   23.57    0.51 
  -7   2   0    2.77    0.15 
  -6   2   0   12.16    0.25 
  -5   2   0    0.45    0.05 
  -4   2   0    5.33    0.09 
  -3   2   0    0.58    0.05 
  -2   2   0  124.23    1.29 
  -1   2   0    0.41    0.03 
   0   2   0  270.42    3.15 
   1   2   0    0.45    0.02 
   2   2   0  123.50    1.27 
   3   2   0    0.52    0.04 
   4   2   0    5.29    0.13 
   5   2   0    0.48    0.11 
 -11   3   0    0.10    0.15 
 -10   3   0   14.36    0.43 
  -9   3   0    0.44    0.10 
  -8   3   0    9.92    0.31 
  -7   3   0    9.74    0.29 
  -6   3   0   30.50    0.58 
  -5   3   0   15.45    0.35 
  -4   3   0   22.26    0.36 
  -3   3   0   10.14    0.24 
  -2   3   0    4.39    0.10 
  -1   3   0   77.26    0.83 
   0   3   0    0.00    0.02 
   1   3   0   77.47    0.82 
   2   3   0    4.34    0.09 
   3   3   0   10.81    0.19 
   4   3   0   22.33    0.54 
   7   3   0   10.12    0.39 
 -11   4   0    2.53    0.30 
 -10   4   0    0.60    0.14 
  -9   4   0   22.03    0.58 
  -8   4   0    0.23    0.09 
  -7   4   0   18.10    0.44 
  -6   4   0   12.83    0.33 
  -5   4   0    1.32    0.11 
  -4   4   0   35.74    0.65 
  -3   4   0   -0.01    0.03 
  -2   4   0   82.73    1.85 
  -1   4   0   33.88    0.59 
   0   4   0   58.28    0.74 
   1   4   0   33.96    0.46 
   2   4   0   83.11    1.03 
   3   4   0   -0.01    0.02 
   5   4   0    1.09    0.12 
   6   4   0   12.92    0.40 
   8   4   0    0.16    0.09 
   9   4   0   23.17    0.90 
 -11   5   0    0.35    0.16 
 -10   5   0    4.49    0.33 
  -9   5   0   12.20    0.43 
  -8   5   0   15.12    0.45 
  -7   5   0    0.02    0.10 
  -6   5   0    2.13    0.16 
  -5   5   0   10.11    0.29 
  -4   5   0    0.43    0.08 
  -3   5   0   18.99    0.41 
  -2   5   0   87.84    1.41 
  -1   5   0   17.48    0.53 
   0   5   0    0.18    0.04 
   1   5   0   17.92    0.35 
   2   5   0   90.16    1.38 
   4   5   0    0.35    0.07 
   8   5   0   13.67    0.59 
   9   5   0   12.37    0.58 
 -10   6   0    0.21    0.14 
  -9   6   0    3.41    0.37 
  -8   6   0   13.02    0.58 
  -7   6   0    4.96    0.35 
  -6   6   0   41.82    1.15 
  -5   6   0    3.15    0.18 
  -4   6   0    9.85    0.29 
  -3   6   0   44.97    0.81 
  -2   6   0    0.26    0.06 
  -1   6   0    7.75    0.34 
   0   6   0   76.25    1.78 
   1   6   0    8.36    0.34 
   2   6   0    0.16    0.08 
   3   6   0   44.49    0.75 
   8   6   0   12.58    0.52 
   9   6   0    3.49    0.31 
  -9   7   0   38.02    0.86 
  -7   7   0    1.17    0.26 
  -6   7   0    7.53    0.30 
  -5   7   0    0.46    0.09 
  -4   7   0    0.37    0.10 
  -3   7   0   24.33    0.53 
  -2   7   0   16.88    0.65 
   0   7   0    0.62    0.15 
   1   7   0   51.90    1.29 
   2   7   0   17.67    0.44 
   3   7   0   24.59    0.81 
  -9   8   0   -0.29    0.19 
  -8   8   0    2.50    0.39 
  -7   8   0   11.13    0.56 
  -6   8   0    5.41    0.27 
  -4   8   0   20.70    0.72 
   1   8   0   28.92    0.85 
   2   8   0   -0.09    0.08 
   4   8   0   17.54    0.95 
  -7   9   0    1.44    0.38 
  -6   9   0    1.71    0.33 
  -5   9   0    0.66    0.16 
  -4   9   0    1.18    0.25 
  -3   9   0    3.66    0.32 
   0   9   0    0.08    0.11 
   1   9   0    1.27    0.15 
   2   9   0    0.22    0.12 
   4   9   0    0.97    0.25 
  -6  10   0   17.11    0.78 
  -3  10   0    0.29    0.15 
   1  10   0   10.71    0.46 
   2  10   0    1.28    0.26 
   3  10   0    0.30    0.15 
   4  10   0    0.84    0.21 
  -4  11   0    0.52    0.20 
   0  11   0    0.12    0.15 
   1  11   0    2.32    0.32 
   2  11   0    4.37    0.43 
   4  11   0    0.45    0.30 
  -4 -11   1    0.02    0.27 
  -3 -11   1    2.73    0.46 
  -2 -11   1    2.01    0.40 
  -1 -11   1    0.57    0.25 
   0 -11   1   39.25    1.28 
   1 -11   1   -0.09    0.21 
  -6 -10   1    1.79    0.34 
  -5 -10   1   13.09    0.66 
  -4 -10   1    6.72    0.52 
  -3 -10   1    0.23    0.21 
  -2 -10   1   -0.01    0.17 
  -1 -10   1    0.63    0.20 
   0 -10   1    0.03    0.17 
   1 -10   1    9.45    0.81 
  -6  -9   1    0.26    0.14 
  -5  -9   1    3.06    0.38 
  -4  -9   1    3.62    0.37 
  -3  -9   1    3.24    0.35 
  -2  -9   1    0.78    0.18 
  -1  -9   1    9.28    0.52 
   0  -9   1    0.60    0.18 
   1  -9   1    1.05    0.27 
  -7  -8   1    7.06    0.46 
  -6  -8   1    2.79    0.32 
  -5  -8   1    0.14    0.14 
  -4  -8   1    9.89    0.49 
  -3  -8   1    0.27    0.13 
  -2  -8   1    2.52    0.27 
  -1  -8   1   34.26    1.01 
   0  -8   1   19.50    0.70 
   1  -8   1    3.95    0.32 
   2  -8   1    1.42    0.24 
   5  -8   1    5.01    0.36 
   6  -8   1    3.91    0.35 
   7  -8   1    2.75    0.35 
   8  -8   1    3.50    0.42 
   9  -8   1    0.56    0.27 
  -9  -7   1    2.25    0.39 
  -8  -7   1   -0.05    0.17 
  -7  -7   1   15.62    0.60 
  -6  -7   1    0.15    0.15 
  -5  -7   1    0.04    0.08 
  -4  -7   1   14.27    0.30 
  -3  -7   1   95.17    1.56 
  -2  -7   1   70.93    1.29 
  -1  -7   1    0.06    0.06 
   0  -7   1    0.57    0.12 
   1  -7   1   53.14    1.37 
   3  -7   1    0.65    0.16 
   4  -7   1   27.32    0.81 
   5  -7   1    0.61    0.14 
   6  -7   1   10.49    0.51 
   7  -7   1    1.66    0.37 
   8  -7   1    1.51    0.34 
   9  -7   1   21.64    0.89 
 -10  -6   1    0.79    0.25 
  -9  -6   1    0.79    0.21 
  -8  -6   1   27.22    0.60 
  -7  -6   1    2.20    0.19 
  -6  -6   1    6.29    0.34 
  -5  -6   1   29.35    0.54 
  -4  -6   1   90.78    1.18 
  -3  -6   1   13.57    0.27 
  -2  -6   1   10.24    0.22 
  -1  -6   1    4.57    0.19 
   0  -6   1    5.15    0.29 
   1  -6   1   16.99    0.57 
   2  -6   1   19.19    0.31 
   3  -6   1    4.42    0.26 
   4  -6   1   17.54    0.58 
   5  -6   1    1.59    0.22 
   6  -6   1    8.05    0.42 
   7  -6   1   19.71    0.73 
   8  -6   1   20.19    0.80 
 -11  -5   1    0.24    0.24 
 -10  -5   1    4.17    0.43 
  -9  -5   1   -0.13    0.16 
  -8  -5   1    2.91    0.20 
  -7  -5   1    2.88    0.19 
  -6  -5   1    7.24    0.19 
  -5  -5   1    4.32    0.14 
  -4  -5   1   20.64    0.34 
  -3  -5   1   22.83    0.36 
  -2  -5   1    0.04    0.04 
  -1  -5   1   10.78    0.26 
   0  -5   1    1.47    0.11 
   1  -5   1    0.04    0.03 
   2  -5   1    6.93    0.15 
   3  -5   1   43.14    1.06 
   4  -5   1    0.43    0.10 
   5  -5   1    7.98    0.37 
   6  -5   1    2.11    0.24 
   7  -5   1   10.46    0.49 
   8  -5   1    1.00    0.27 
  11  -5   1    0.50    0.38 
 -11  -4   1    2.46    0.27 
 -10  -4   1   11.85    0.60 
  -9  -4   1   51.46    1.41 
  -8  -4   1    0.70    0.13 
  -7  -4   1    0.52    0.08 
  -6  -4   1    5.08    0.15 
  -5  -4   1   60.69    0.79 
  -4  -4   1   12.12    0.22 
  -3  -4   1   99.43    1.07 
  -2  -4   1    5.23    0.12 
  -1  -4   1   15.46    0.22 
   0  -4   1    0.26    0.04 
   1  -4   1   17.91    0.24 
   2  -4   1    3.26    0.07 
   3  -4   1    0.03    0.03 
   4  -4   1   93.87    2.09 
   5  -4   1    2.46    0.21 
   6  -4   1   38.56    1.07 
   8  -4   1   17.04    0.79 
   9  -4   1   41.83    1.33 
 -11  -3   1    0.71    0.13 
 -10  -3   1   16.44    0.44 
  -9  -3   1    0.60    0.16 
  -8  -3   1   31.18    0.59 
  -7  -3   1    4.47    0.14 
  -6  -3   1    6.90    0.14 
  -5  -3   1   34.34    0.41 
  -4  -3   1   11.96    0.16 
  -3  -3   1    5.08    0.10 
  -2  -3   1  150.44    1.54 
  -1  -3   1    1.10    0.05 
   0  -3   1   37.16    0.43 
   1  -3   1   66.73    0.64 
   2  -3   1    9.33    0.15 
   3  -3   1   63.95    0.82 
   4  -3   1    3.89    0.11 
   5  -3   1    0.01    0.06 
   6  -3   1   29.34    0.87 
   7  -3   1    0.72    0.17 
  10  -3   1    0.32    0.21 
 -12  -2   1    0.32    0.17 
 -11  -2   1    4.46    0.23 
 -10  -2   1    2.43    0.16 
  -9  -2   1    0.09    0.07 
  -8  -2   1    0.90    0.08 
  -7  -2   1    7.09    0.14 
  -6  -2   1    7.83    0.12 
  -5  -2   1   13.60    0.14 
  -4  -2   1   83.85    0.79 
  -3  -2   1    5.41    0.08 
  -2  -2   1   31.62    0.32 
  -1  -2   1    1.95    0.05 
   0  -2   1  162.10    1.66 
   1  -2   1    0.04    0.01 
   2  -2   1   50.63    0.55 
   3  -2   1   25.02    0.35 
   4  -2   1   54.45    0.70 
   5  -2   1    9.06    0.35 
   7  -2   1    1.76    0.20 
   9  -2   1   14.13    0.67 
 -12  -1   1    3.49    0.31 
 -11  -1   1    0.14    0.10 
 -10  -1   1    6.69    0.19 
  -9  -1   1    1.52    0.11 
  -8  -1   1    0.00    0.04 
  -7  -1   1   33.82    0.49 
  -6  -1   1   28.11    0.40 
  -5  -1   1   12.17    0.18 
  -4  -1   1   39.13    0.39 
  -3  -1   1   95.19    0.88 
  -2  -1   1   57.06    0.45 
  -1  -1   1  312.47    4.44 
   0  -1   1   34.49    0.41 
   1  -1   1  122.24    1.44 
   2  -1   1   13.48    0.19 
   3  -1   1   71.92    0.89 
   4  -1   1   13.47    0.21 
   5  -1   1   16.64    0.51 
   6  -1   1   13.40    0.48 
   7  -1   1   22.87    0.70 
 -12   0   1    0.07    0.18 
 -11   0   1  103.61    1.23 
 -10   0   1   -0.07    0.05 
  -9   0   1    0.32    0.06 
  -8   0   1    0.04    0.04 
  -7   0   1    2.70    0.10 
  -6   0   1    0.03    0.03 
  -5   0   1  113.85    1.22 
  -4   0   1    0.01    0.02 
  -3   0   1    1.86    0.05 
  -2   0   1    0.01    0.01 
  -1   0   1    1.21    0.02 
   1   0   1   70.88    1.41 
   2   0   1   -0.01    0.01 
   3   0   1  147.37    1.78 
   4   0   1    0.01    0.02 
 -12   1   1    3.24    0.31 
 -11   1   1    0.26    0.10 
 -10   1   1    6.74    0.18 
  -9   1   1    1.68    0.10 
  -8   1   1    0.12    0.05 
  -7   1   1   34.42    0.49 
  -6   1   1   27.76    0.35 
  -5   1   1   12.21    0.17 
  -4   1   1   39.17    0.36 
  -3   1   1   93.51    0.80 
  -2   1   1   56.28    0.48 
   0   1   1   32.78    0.41 
   1   1   1  121.46    1.75 
   2   1   1   13.61    0.17 
   3   1   1   71.04    0.89 
   4   1   1   13.26    0.21 
 -12   2   1    0.71    0.15 
 -11   2   1    4.98    0.28 
 -10   2   1    2.00    0.21 
  -9   2   1    0.03    0.06 
  -8   2   1    0.96    0.10 
  -7   2   1    6.88    0.16 
  -6   2   1    7.89    0.13 
  -5   2   1   13.62    0.21 
  -4   2   1   83.80    1.05 
  -3   2   1    5.13    0.10 
  -2   2   1   31.80    0.37 
  -1   2   1    1.81    0.06 
   0   2   1  162.39    1.65 
   1   2   1    0.05    0.01 
   2   2   1   49.64    0.48 
   3   2   1   24.82    0.34 
   4   2   1   53.28    0.85 
   5   2   1    8.70    0.31 
 -11   3   1    1.20    0.20 
 -10   3   1   16.22    0.66 
  -9   3   1    0.50    0.10 
  -8   3   1   30.41    0.63 
  -7   3   1    4.29    0.20 
  -6   3   1    6.64    0.22 
  -5   3   1   33.70    0.62 
  -4   3   1   11.56    0.23 
  -3   3   1    5.23    0.17 
  -2   3   1  147.15    1.55 
  -1   3   1    1.05    0.05 
   0   3   1   37.70    0.43 
   1   3   1   66.57    0.71 
   2   3   1    9.48    0.12 
   3   3   1   64.61    1.33 
   4   3   1    3.87    0.16 
 -11   4   1    2.59    0.29 
 -10   4   1   13.05    0.43 
  -9   4   1   50.68    0.99 
  -8   4   1    0.62    0.15 
  -7   4   1    0.31    0.08 
  -6   4   1    5.18    0.20 
  -5   4   1   58.28    1.01 
  -4   4   1   12.26    0.29 
  -3   4   1   98.23    1.24 
  -2   4   1    5.16    0.18 
  -1   4   1   16.01    0.22 
   0   4   1    0.30    0.03 
   1   4   1   18.19    0.24 
   2   4   1    3.32    0.07 
   3   4   1    0.07    0.08 
   6   4   1   39.97    0.69 
 -11   5   1    0.26    0.16 
 -10   5   1    3.42    0.29 
  -9   5   1   -0.09    0.10 
  -8   5   1    2.66    0.22 
  -7   5   1    2.89    0.21 
  -6   5   1    7.39    0.26 
  -5   5   1    4.23    0.18 
  -4   5   1   19.90    0.44 
  -3   5   1   21.87    0.45 
  -2   5   1    0.00    0.04 
  -1   5   1   10.27    0.37 
   0   5   1    1.28    0.08 
   1   5   1   -0.01    0.03 
   2   5   1    7.14    0.20 
   8   5   1    0.87    0.18 
   9   5   1    0.40    0.14 
 -10   6   1    0.83    0.22 
  -9   6   1    0.50    0.14 
  -8   6   1   26.10    0.63 
  -7   6   1    2.24    0.26 
  -6   6   1    6.73    0.41 
  -5   6   1   28.98    0.61 
  -4   6   1   89.90    1.48 
  -3   6   1   13.48    0.34 
  -2   6   1   10.39    0.38 
  -1   6   1    4.55    0.25 
   0   6   1    5.49    0.27 
   1   6   1   16.33    0.52 
   2   6   1   17.92    0.61 
   3   6   1    4.43    0.18 
   7   6   1   19.88    0.66 
   8   6   1   21.76    0.73 
  -9   7   1    1.85    0.39 
  -8   7   1    0.00    0.17 
  -7   7   1   15.78    0.65 
  -6   7   1    0.15    0.08 
  -5   7   1   -0.01    0.07 
  -4   7   1   13.85    0.59 
  -3   7   1   93.65    1.55 
  -1   7   1   -0.03    0.05 
   0   7   1    0.71    0.17 
   1   7   1   53.56    1.32 
   2   7   1    5.63    0.34 
   3   7   1    0.72    0.17 
   7   7   1    1.15    0.24 
   9   7   1   21.96    0.78 
  -9   8   1    0.21    0.20 
  -8   8   1    0.43    0.19 
  -7   8   1    7.88    0.48 
  -6   8   1    2.21    0.21 
  -4   8   1   10.04    0.48 
   1   8   1    4.87    0.31 
  -7   9   1    0.15    0.19 
  -5   9   1    2.64    0.33 
  -4   9   1    3.95    0.34 
  -1   9   1   10.41    0.51 
   0   9   1    0.93    0.21 
   1   9   1    0.59    0.11 
  -5  10   1   13.50    0.68 
   0  10   1   -0.04    0.20 
   2  10   1    0.09    0.12 
   0  11   1   38.80    1.19 
   1  11   1    0.39    0.18 
   3  11   1    0.01    0.16 
  -4 -11   2    1.32    0.33 
  -3 -11   2    0.70    0.27 
  -2 -11   2    6.39    0.53 
  -1 -11   2    1.72    0.41 
   0 -11   2    2.14    0.43 
  -5 -10   2    0.17    0.25 
  -4 -10   2    0.14    0.21 
  -3 -10   2    0.80    0.23 
  -2 -10   2    0.06    0.17 
  -1 -10   2   14.65    0.67 
   0 -10   2    0.61    0.20 
   1 -10   2    2.11    0.40 
  -6  -9   2    4.93    0.36 
  -5  -9   2    6.97    0.46 
  -4  -9   2    4.82    0.40 
  -3  -9   2    1.20    0.31 
  -2  -9   2   28.71    0.94 
  -1  -9   2    0.53    0.15 
   0  -9   2    0.98    0.22 
   1  -9   2    0.38    0.15 
  -7  -8   2   13.42    0.61 
  -6  -8   2    3.99    0.37 
  -5  -8   2   10.00    0.38 
  -4  -8   2    0.99    0.19 
  -3  -8   2   29.48    0.91 
  -2  -8   2   16.70    0.63 
  -1  -8   2    0.24    0.14 
   0  -8   2   15.33    0.60 
   1  -8   2    2.06    0.26 
   7  -8   2    0.27    0.18 
   8  -8   2    0.27    0.21 
  -9  -7   2    0.27    0.20 
  -8  -7   2    0.04    0.18 
  -7  -7   2    1.45    0.29 
  -6  -7   2   -0.21    0.13 
  -5  -7   2    0.88    0.12 
  -4  -7   2   34.12    0.69 
  -3  -7   2   13.24    0.36 
  -2  -7   2   45.85    1.20 
  -1  -7   2    0.22    0.06 
   0  -7   2    0.78    0.18 
   1  -7   2  112.95    2.58 
   2  -7   2   70.47    1.74 
   4  -7   2    1.79    0.23 
   5  -7   2    1.44    0.23 
   6  -7   2    3.16    0.31 
   7  -7   2    7.75    0.46 
   8  -7   2    0.09    0.16 
   9  -7   2    1.49    0.38 
 -10  -6   2    3.52    0.46 
  -8  -6   2    0.04    0.14 
  -7  -6   2   10.24    0.34 
  -6  -6   2    2.70    0.26 
  -5  -6   2   12.43    0.31 
  -4  -6   2    5.96    0.18 
  -3  -6   2    0.25    0.05 
  -2  -6   2    1.98    0.11 
  -1  -6   2   13.13    0.47 
   0  -6   2   20.08    0.62 
   1  -6   2    0.40    0.11 
   2  -6   2   13.94    0.31 
   3  -6   2   12.12    0.43 
   4  -6   2    0.69    0.17 
   5  -6   2    9.93    0.44 
   6  -6   2    7.22    0.41 
   7  -6   2    9.77    0.50 
   8  -6   2    7.79    0.48 
 -11  -5   2    1.10    0.28 
 -10  -5   2    0.41    0.20 
  -9  -5   2    5.61    0.43 
  -8  -5   2   18.47    0.71 
  -7  -5   2    4.57    0.33 
  -6  -5   2    4.00    0.19 
  -5  -5   2    0.06    0.06 
  -4  -5   2    0.00    0.04 
  -3  -5   2    7.86    0.18 
  -2  -5   2    9.55    0.20 
  -1  -5   2    2.86    0.13 
   0  -5   2   18.37    0.38 
   1  -5   2    0.24    0.05 
   2  -5   2   63.78    1.01 
   3  -5   2    8.86    0.24 
   4  -5   2    0.15    0.08 
   5  -5   2    0.72    0.18 
   6  -5   2    2.83    0.26 
   7  -5   2   17.37    0.66 
   9  -5   2    0.00    0.18 
 -11  -4   2   11.50    0.61 
 -10  -4   2    8.32    0.51 
  -9  -4   2    2.92    0.32 
  -8  -4   2   60.09    1.58 
  -7  -4   2   15.65    0.37 
  -6  -4   2   14.06    0.26 
  -5  -4   2    2.08    0.10 
  -4  -4   2   18.74    0.30 
  -3  -4   2   48.46    0.64 
  -2  -4   2    2.17    0.09 
  -1  -4   2  119.22    1.27 
   0  -4   2   97.20    1.05 
   1  -4   2   86.14    1.08 
   2  -4   2  100.00    1.06 
   3  -4   2    0.07    0.03 
   4  -4   2   17.55    0.37 
   5  -4   2   14.19    0.51 
   6  -4   2   70.93    1.72 
   8  -4   2    7.42    0.53 
 -11  -3   2    0.63    0.22 
 -10  -3   2    0.00    0.15 
  -9  -3   2    1.42    0.27 
  -8  -3   2  117.44    2.63 
  -7  -3   2   22.02    0.70 
  -6  -3   2   11.10    0.21 
  -5  -3   2    8.36    0.15 
  -4  -3   2   25.20    0.28 
  -3  -3   2   19.13    0.22 
  -2  -3   2   71.37    0.69 
  -1  -3   2    5.40    0.10 
   0  -3   2   37.79    0.43 
   1  -3   2    5.16    0.11 
   2  -3   2    1.10    0.05 
   3  -3   2  137.00    1.47 
   4  -3   2   74.34    0.95 
   5  -3   2   77.53    1.82 
   6  -3   2   54.28    1.37 
   7  -3   2    4.20    0.29 
  10  -3   2    4.60    0.40 
 -12  -2   2   -0.14    0.19 
 -11  -2   2   -0.06    0.10 
 -10  -2   2    1.34    0.18 
  -9  -2   2    0.16    0.08 
  -8  -2   2   10.26    0.22 
  -7  -2   2  131.75    1.40 
  -6  -2   2    0.18    0.03 
  -5  -2   2   63.03    0.56 
  -4  -2   2   16.25    0.19 
  -3  -2   2    2.89    0.07 
  -2  -2   2    5.82    0.09 
  -1  -2   2    1.44    0.04 
   0  -2   2   50.53    0.53 
   1  -2   2    4.12    0.07 
   2  -2   2    1.62    0.05 
   3  -2   2  231.94    2.71 
   4  -2   2    7.87    0.17 
   5  -2   2   77.87    1.22 
   7  -2   2    5.87    0.33 
 -12  -1   2    3.29    0.30 
 -11  -1   2   10.20    0.29 
 -10  -1   2    4.33    0.16 
  -9  -1   2    0.09    0.06 
  -8  -1   2    3.05    0.10 
  -7  -1   2    0.61    0.07 
  -6  -1   2    1.67    0.07 
  -5  -1   2   -0.02    0.02 
  -4  -1   2   12.40    0.14 
  -3  -1   2   15.00    0.15 
  -2  -1   2   81.63    0.84 
  -1  -1   2   29.92    0.29 
   0  -1   2   61.08    0.72 
   1  -1   2   22.08    0.28 
   2  -1   2   12.94    0.16 
   3  -1   2   34.72    0.46 
   4  -1   2   84.44    1.07 
   5  -1   2    0.06    0.03 
   6  -1   2   29.61    0.83 
   7  -1   2    3.87    0.27 
 -12   0   2    9.53    0.39 
 -11   0   2   -0.02    0.09 
 -10   0   2    1.19    0.11 
  -9   0   2   -0.04    0.10 
  -8   0   2   32.22    0.41 
  -7   0   2   -0.03    0.03 
  -6   0   2    0.22    0.03 
  -5   0   2   -0.01    0.02 
  -4   0   2   60.01    0.58 
  -3   0   2    0.01    0.01 
  -2   0   2  399.94    5.80 
  -1   0   2    0.01    0.01 
   0   0   2   85.47    1.77 
   1   0   2    0.00    0.01 
   2   0   2    7.61    0.12 
   3   0   2    0.01    0.02 
   4   0   2   15.18    0.24 
 -12   1   2    3.59    0.32 
 -11   1   2    9.81    0.30 
 -10   1   2    4.42    0.17 
  -9   1   2    0.04    0.05 
  -8   1   2    3.08    0.14 
  -7   1   2    0.83    0.09 
  -6   1   2    1.66    0.08 
  -5   1   2    0.06    0.03 
  -4   1   2   12.43    0.14 
  -3   1   2   14.92    0.14 
  -2   1   2   81.42    0.69 
  -1   1   2   30.11    0.29 
   0   1   2   60.49    0.89 
   1   1   2   22.54    0.28 
   2   1   2   12.73    0.14 
   3   1   2   34.30    0.45 
   4   1   2   85.50    1.07 
   5   1   2    0.01    0.03 
 -12   2   2    0.06    0.16 
 -11   2   2    0.02    0.12 
 -10   2   2    1.18    0.24 
  -9   2   2    0.14    0.06 
  -8   2   2   10.04    0.22 
  -7   2   2  133.19    1.43 
  -6   2   2    0.09    0.03 
  -5   2   2   62.06    0.80 
  -4   2   2   15.92    0.19 
  -3   2   2    2.73    0.09 
  -2   2   2    5.69    0.10 
  -1   2   2    1.40    0.05 
   0   2   2   49.42    0.54 
   1   2   2    3.95    0.08 
   2   2   2    1.74    0.06 
   3   2   2  230.69    2.33 
   4   2   2    7.27    0.25 
   5   2   2   78.15    1.69 
 -11   3   2    0.43    0.14 
 -10   3   2   -0.10    0.10 
  -9   3   2    1.52    0.18 
  -8   3   2  113.71    1.84 
  -7   3   2   22.52    0.49 
  -6   3   2   11.28    0.30 
  -5   3   2    8.34    0.20 
  -4   3   2   25.43    0.39 
  -3   3   2   18.24    0.31 
  -2   3   2   71.56    0.78 
  -1   3   2    5.38    0.09 
   0   3   2   37.27    0.38 
   1   3   2    5.36    0.09 
   2   3   2    1.13    0.05 
   4   3   2   73.39    1.57 
   5   3   2   79.48    1.75 
 -11   4   2   10.05    0.42 
 -10   4   2    9.15    0.36 
  -9   4   2    3.00    0.22 
  -8   4   2   63.13    1.11 
  -7   4   2   15.68    0.40 
  -6   4   2   13.95    0.35 
  -5   4   2    2.11    0.13 
  -4   4   2   18.61    0.40 
  -3   4   2   48.06    0.66 
  -2   4   2    2.07    0.13 
  -1   4   2  122.37    1.27 
   0   4   2   96.46    1.03 
   1   4   2   87.05    0.93 
   2   4   2  100.77    1.22 
   6   4   2   71.91    1.55 
 -11   5   2    1.31    0.21 
 -10   5   2    0.83    0.16 
  -9   5   2    6.46    0.36 
  -8   5   2   20.40    0.71 
  -7   5   2    4.77    0.25 
  -6   5   2    4.20    0.21 
  -5   5   2    0.00    0.05 
  -4   5   2    0.05    0.05 
  -3   5   2    7.74    0.23 
  -2   5   2    9.20    0.25 
  -1   5   2    2.82    0.18 
   0   5   2   18.81    0.31 
   1   5   2    0.12    0.04 
   2   5   2   57.89    1.64 
   6   5   2    3.10    0.24 
 -10   6   2    4.41    0.45 
  -9   6   2    2.43    0.25 
  -8   6   2    0.11    0.14 
  -7   6   2    9.94    0.48 
  -5   6   2   12.01    0.34 
  -4   6   2    6.03    0.23 
  -3   6   2    0.18    0.09 
  -2   6   2    1.96    0.17 
  -1   6   2   13.06    0.46 
   0   6   2   19.11    0.59 
   1   6   2    0.39    0.10 
   7   6   2   10.01    0.44 
   8   6   2    8.50    0.43 
  -9   7   2    0.11    0.19 
  -8   7   2    0.25    0.17 
  -7   7   2    1.21    0.28 
  -6   7   2    0.01    0.08 
  -5   7   2    0.77    0.12 
  -1   7   2    0.31    0.10 
   0   7   2    0.79    0.16 
   6   7   2    3.50    0.28 
   7   7   2    7.38    0.41 
   8   7   2    0.25    0.16 
  -9   8   2    4.78    0.51 
  -8   8   2   -0.05    0.16 
  -7   8   2   14.37    0.46 
  -6   8   2    4.18    0.25 
  -4   8   2    0.87    0.16 
   6   8   2    2.26    0.42 
   8   8   2    0.08    0.16 
  -7   9   2    0.02    0.16 
  -6   9   2    5.10    0.60 
  -5   9   2    7.00    0.46 
  -1   9   2    0.21    0.12 
   0   9   2    0.98    0.22 
   1   9   2    0.07    0.10 
  -5  10   2    0.17    0.17 
   0  10   2    0.22    0.14 
   1  10   2    1.99    0.45 
   0  11   2    2.26    0.36 
   1  11   2    2.83    0.55 
   2  11   2    0.07    0.17 
  -4 -11   3   12.82    0.72 
  -3 -11   3   -0.01    0.24 
  -2 -11   3   41.34    1.32 
  -4 -10   3    3.91    0.51 
  -3 -10   3    1.53    0.37 
  -2 -10   3    6.70    0.47 
  -1 -10   3    4.20    0.41 
   0 -10   3    4.91    0.43 
  -6  -9   3    7.16    0.51 
  -5  -9   3    0.15    0.19 
  -4  -9   3    0.45    0.19 
  -3  -9   3    1.13    0.21 
  -2  -9   3    0.87    0.19 
  -1  -9   3    8.66    0.47 
   0  -9   3    4.86    0.38 
  -6  -8   3    1.40    0.31 
  -5  -8   3   13.37    0.41 
  -4  -8   3   15.42    0.59 
  -3  -8   3   64.49    1.61 
  -2  -8   3   49.59    1.32 
  -1  -8   3   18.08    0.67 
   0  -8   3    6.99    0.40 
   1  -8   3    1.84    0.24 
  -9  -7   3    2.23    0.40 
  -8  -7   3   11.46    0.60 
  -7  -7   3    1.40    0.29 
  -6  -7   3    8.87    0.41 
  -5  -7   3    0.36    0.09 
  -4  -7   3    0.29    0.08 
  -3  -7   3   16.46    0.41 
  -2  -7   3    3.10    0.26 
  -1  -7   3   13.15    0.34 
   0  -7   3   47.16    1.22 
   1  -7   3  100.95    2.32 
   4  -7   3    6.28    0.40 
   5  -7   3    1.67    0.21 
   6  -7   3    6.65    0.40 
   7  -7   3    0.67    0.17 
   8  -7   3    0.33    0.17 
   9  -7   3   -0.02    0.18 
 -10  -6   3    4.47    0.48 
  -9  -6   3    4.03    0.41 
  -8  -6   3    2.13    0.32 
  -7  -6   3    2.40    0.26 
  -6  -6   3    3.74    0.26 
  -5  -6   3   22.74    0.66 
  -4  -6   3   32.23    0.63 
  -3  -6   3    7.66    0.20 
  -2  -6   3    9.52    0.27 
  -1  -6   3    3.15    0.24 
   1  -6   3   67.30    1.63 
   2  -6   3   59.23    1.30 
   3  -6   3    4.81    0.25 
   4  -6   3    0.51    0.08 
   5  -6   3    1.14    0.20 
   6  -6   3   44.48    1.22 
   7  -6   3    5.53    0.39 
   8  -6   3    2.80    0.34 
  10  -6   3    0.16    0.20 
 -11  -5   3   -0.19    0.20 
 -10  -5   3   13.01    0.63 
  -9  -5   3   15.79    0.67 
  -8  -5   3    0.13    0.14 
  -7  -5   3    3.70    0.30 
  -6  -5   3   -0.03    0.06 
  -5  -5   3   21.62    0.36 
  -4  -5   3    0.23    0.05 
  -3  -5   3    0.61    0.10 
  -2  -5   3    0.29    0.05 
  -1  -5   3   23.88    0.45 
   0  -5   3    2.18    0.12 
   1  -5   3    0.83    0.08 
   2  -5   3   83.90    1.72 
   3  -5   3    1.11    0.09 
   4  -5   3   24.46    0.72 
   5  -5   3   31.07    0.89 
   6  -5   3    6.14    0.35 
   7  -5   3   59.27    1.55 
   9  -5   3    0.33    0.17 
 -11  -4   3   14.29    0.66 
 -10  -4   3   14.86    0.65 
  -9  -4   3   26.78    0.89 
  -8  -4   3    8.27    0.44 
  -7  -4   3    2.27    0.24 
  -6  -4   3    7.56    0.19 
  -5  -4   3    0.40    0.05 
  -4  -4   3   20.27    0.32 
  -3  -4   3   33.41    0.47 
  -2  -4   3    0.09    0.04 
  -1  -4   3   14.87    0.22 
   0  -4   3    1.83    0.07 
   1  -4   3  337.36    4.89 
   2  -4   3    7.96    0.15 
   3  -4   3   21.93    0.34 
   4  -4   3    2.42    0.12 
   5  -4   3    0.17    0.08 
   6  -4   3   13.30    0.52 
   8  -4   3    3.43    0.32 
 -11  -3   3    1.19    0.20 
 -10  -3   3    0.07    0.15 
  -9  -3   3    4.20    0.33 
  -8  -3   3   63.59    1.57 
  -7  -3   3    1.14    0.20 
  -6  -3   3    6.61    0.21 
  -5  -3   3   11.71    0.18 
  -4  -3   3    0.28    0.04 
  -3  -3   3   60.24    0.60 
  -2  -3   3    6.11    0.10 
  -1  -3   3   82.29    0.88 
   0  -3   3  109.08    1.13 
   1  -3   3    0.86    0.05 
   2  -3   3    1.34    0.04 
   3  -3   3   76.40    0.97 
   4  -3   3    9.45    0.19 
   5  -3   3    2.37    0.19 
   6  -3   3   64.86    1.58 
   7  -3   3   28.50    0.87 
  10  -3   3    0.13    0.15 
 -12  -2   3    2.15    0.45 
 -11  -2   3    1.44    0.20 
 -10  -2   3    0.76    0.12 
  -9  -2   3    2.62    0.28 
  -8  -2   3    0.69    0.12 
  -7  -2   3   21.01    0.42 
  -6  -2   3    4.26    0.13 
  -5  -2   3    0.61    0.06 
  -4  -2   3   11.27    0.17 
  -3  -2   3   11.97    0.20 
  -2  -2   3  274.83    2.51 
  -1  -2   3   79.61    0.67 
   0  -2   3   37.88    0.59 
   1  -2   3   12.39    0.18 
   2  -2   3   27.36    0.28 
   3  -2   3   16.16    0.22 
   4  -2   3    7.96    0.20 
   5  -2   3    0.33    0.11 
   6  -2   3    1.64    0.23 
   7  -2   3   33.94    0.97 
 -12  -1   3   13.38    0.65 
 -11  -1   3    0.85    0.13 
 -10  -1   3    0.16    0.07 
  -9  -1   3   -0.01    0.07 
  -8  -1   3    1.07    0.12 
  -7  -1   3   -0.01    0.06 
  -6  -1   3    1.14    0.08 
  -5  -1   3    0.04    0.02 
  -4  -1   3    0.50    0.04 
  -3  -1   3    5.59    0.08 
  -2  -1   3   12.05    0.18 
  -1  -1   3   19.00    0.25 
   0  -1   3   63.96    0.66 
   1  -1   3  204.71    3.89 
   2  -1   3   24.63    0.28 
   3  -1   3    8.45    0.13 
   4  -1   3   65.37    0.99 
   5  -1   3    5.20    0.25 
   6  -1   3   -0.02    0.07 
   7  -1   3    6.69    0.34 
 -12   0   3    0.03    0.14 
 -11   0   3   25.85    0.42 
 -10   0   3   -0.11    0.07 
  -9   0   3    8.53    0.27 
  -8   0   3    0.01    0.04 
  -7   0   3   81.08    0.79 
  -6   0   3   -0.01    0.03 
  -5   0   3   23.93    0.25 
  -4   0   3    0.00    0.02 
  -3   0   3   39.07    0.38 
  -2   0   3    0.00    0.01 
  -1   0   3  228.33    2.36 
   0   0   3    0.01    0.01 
   1   0   3   77.18    0.81 
   2   0   3   -0.01    0.01 
   4   0   3   -0.01    0.02 
   5   0   3   -0.03    0.04 
 -12   1   3   14.73    0.49 
 -11   1   3    1.14    0.17 
 -10   1   3    0.17    0.08 
  -9   1   3    0.09    0.05 
  -8   1   3    0.94    0.10 
  -7   1   3    0.02    0.04 
  -6   1   3    1.07    0.07 
  -5   1   3    0.08    0.02 
  -4   1   3    0.51    0.03 
  -3   1   3    5.49    0.08 
  -2   1   3   12.28    0.14 
  -1   1   3   18.98    0.22 
   0   1   3   64.27    0.93 
   1   1   3  190.45    2.23 
   2   1   3   24.69    0.28 
   3   1   3    8.50    0.13 
   4   1   3   64.83    0.83 
 -12   2   3    3.17    0.26 
 -11   2   3    1.39    0.19 
 -10   2   3    0.39    0.18 
  -9   2   3    2.84    0.17 
  -8   2   3    0.51    0.08 
  -7   2   3   20.56    0.34 
  -6   2   3    4.00    0.12 
  -5   2   3    0.64    0.05 
  -4   2   3   11.20    0.14 
  -3   2   3   11.82    0.15 
  -2   2   3  277.53    2.81 
  -1   2   3   78.25    0.84 
   0   2   3   38.62    0.49 
   1   2   3   12.12    0.18 
   2   2   3   27.43    0.31 
   3   2   3   16.07    0.28 
   4   2   3    7.80    0.26 
   5   2   3    0.40    0.10 
 -11   3   3    1.64    0.25 
 -10   3   3    0.20    0.10 
  -9   3   3    4.10    0.23 
  -8   3   3   62.82    1.11 
  -7   3   3    1.59    0.14 
  -6   3   3    6.70    0.22 
  -5   3   3   11.68    0.29 
  -4   3   3    0.27    0.06 
  -3   3   3   60.03    0.69 
  -2   3   3    5.93    0.11 
  -1   3   3   82.32    0.79 
   0   3   3  106.33    1.13 
   1   3   3    0.88    0.04 
   2   3   3    1.36    0.05 
   3   3   3   78.09    1.16 
   4   3   3    9.29    0.23 
 -11   4   3   13.87    0.48 
 -10   4   3   15.09    0.67 
  -9   4   3   27.69    0.89 
  -8   4   3    8.10    0.30 
  -7   4   3    2.38    0.24 
  -6   4   3    7.44    0.25 
  -5   4   3    0.35    0.07 
  -4   4   3   20.09    0.60 
  -3   4   3   32.76    0.60 
  -2   4   3    0.10    0.04 
  -1   4   3   14.95    0.20 
   0   4   3    1.92    0.07 
   1   4   3  334.50    4.87 
   2   4   3    7.86    0.17 
 -11   5   3    0.34    0.17 
 -10   5   3   13.16    0.45 
  -9   5   3   15.08    0.63 
  -8   5   3    0.10    0.12 
  -7   5   3    3.38    0.29 
  -6   5   3    0.03    0.06 
  -5   5   3   21.68    0.48 
  -4   5   3    0.12    0.05 
  -3   5   3    0.52    0.08 
  -2   5   3    0.34    0.06 
  -1   5   3   22.99    0.64 
   0   5   3    2.19    0.11 
   1   5   3    0.93    0.07 
   5   5   3   33.44    0.98 
   6   5   3    6.14    0.32 
 -10   6   3    5.26    0.34 
  -9   6   3    3.96    0.31 
  -8   6   3    2.29    0.31 
  -7   6   3    2.50    0.27 
  -6   6   3    3.66    0.23 
  -5   6   3   22.38    0.72 
  -4   6   3   32.20    0.64 
  -2   6   3    9.22    0.38 
  -1   6   3    3.15    0.21 
   0   6   3    0.68    0.13 
   2   6   3   59.59    1.28 
  -9   7   3    3.47    0.42 
  -8   7   3   11.89    0.60 
  -7   7   3    0.82    0.13 
  -6   7   3    8.38    0.32 
  -5   7   3    0.26    0.12 
  -2   7   3    3.03    0.20 
  -1   7   3   13.12    0.49 
   5   7   3    1.49    0.25 
   6   7   3    6.09    0.37 
   7   7   3    0.49    0.15 
  -8   8   3    8.62    0.54 
  -6   8   3    0.64    0.17 
  -5   8   3   14.37    0.59 
   0   8   3    7.56    0.39 
   5   8   3    0.44    0.15 
   6   8   3   -0.12    0.21 
   7   8   3    0.24    0.17 
  -5   9   3   -0.01    0.14 
  -1   9   3    8.19    0.44 
   6   9   3    0.77    0.23 
  -6  10   3   24.90    0.93 
  -1  10   3    4.60    0.47 
   1  11   3    0.03    0.17 
  -3 -10   4    1.66    0.44 
  -2 -10   4    2.58    0.38 
  -6  -9   4    0.19    0.24 
  -5  -9   4    0.14    0.18 
  -4  -9   4    5.03    0.40 
  -3  -9   4    1.29    0.30 
  -2  -9   4    7.51    0.45 
  -1  -9   4    4.54    0.37 
  -6  -8   4    4.37    0.38 
  -5  -8   4    0.81    0.14 
  -4  -8   4   -0.05    0.14 
  -3  -8   4   26.50    0.82 
  -2  -8   4    1.43    0.24 
  -1  -8   4    2.68    0.28 
   0  -8   4    3.83    0.31 
   4  -8   4    0.00    0.09 
  -9  -7   4    0.44    0.22 
  -8  -7   4    2.98    0.42 
  -7  -7   4    1.97    0.40 
  -6  -7   4    8.84    0.41 
  -5  -7   4    0.08    0.09 
  -4  -7   4   35.66    0.70 
  -3  -7   4   39.40    0.77 
  -2  -7   4    0.72    0.14 
  -1  -7   4   16.06    0.39 
   0  -7   4   71.29    1.71 
   5  -7   4    1.37    0.18 
   6  -7   4    0.04    0.09 
 -10  -6   4   25.97    0.96 
  -9  -6   4    2.09    0.36 
  -8  -6   4    3.25    0.35 
  -7  -6   4    7.98    0.56 
  -6  -6   4    0.27    0.11 
  -5  -6   4   14.88    0.49 
  -4  -6   4   18.31    0.41 
  -3  -6   4    9.76    0.28 
  -2  -6   4    1.13    0.12 
  -1  -6   4   23.42    0.68 
   0  -6   4   33.30    0.91 
   2  -6   4   91.62    1.95 
   3  -6   4    6.37    0.21 
   4  -6   4    7.50    0.32 
   5  -6   4    4.18    0.28 
   6  -6   4    1.90    0.25 
   7  -6   4    8.81    0.47 
   8  -6   4    3.24    0.35 
 -11  -5   4   14.84    0.72 
 -10  -5   4   12.19    0.60 
  -9  -5   4    0.42    0.17 
  -8  -5   4    1.06    0.27 
  -7  -5   4    0.06    0.11 
  -6  -5   4   43.17    0.76 
  -5  -5   4   77.22    1.26 
  -4  -5   4   54.61    0.75 
  -3  -5   4    5.99    0.16 
  -2  -5   4    1.77    0.10 
  -1  -5   4    6.20    0.16 
   0  -5   4    7.74    0.32 
   1  -5   4    0.02    0.05 
   2  -5   4    1.30    0.10 
   4  -5   4   -0.05    0.07 
   5  -5   4    2.07    0.22 
   6  -5   4   40.95    1.14 
   7  -5   4   18.00    0.68 
   8  -5   4   10.43    0.53 
   9  -5   4    0.47    0.17 
 -11  -4   4   14.94    0.70 
 -10  -4   4    1.54    0.32 
  -9  -4   4    4.11    0.40 
  -8  -4   4    6.87    0.39 
  -7  -4   4    3.83    0.29 
  -6  -4   4    2.51    0.23 
  -5  -4   4    0.01    0.04 
  -4  -4   4   42.28    0.58 
  -3  -4   4   -0.04    0.03 
  -2  -4   4   11.49    0.25 
  -1  -4   4   75.65    0.84 
   0  -4   4   13.06    0.20 
   1  -4   4   11.02    0.20 
   2  -4   4    7.98    0.18 
   3  -4   4    4.77    0.21 
   4  -4   4    5.16    0.17 
   5  -4   4   26.40    0.77 
   6  -4   4   43.79    0.80 
 -11  -3   4    4.48    0.39 
  -9  -3   4    2.26    0.28 
  -8  -3   4   36.75    1.02 
  -7  -3   4    0.50    0.12 
  -6  -3   4   21.71    0.66 
  -5  -3   4    4.66    0.13 
  -4  -3   4    0.80    0.06 
  -3  -3   4   93.55    0.91 
  -2  -3   4   36.99    0.38 
  -1  -3   4    0.03    0.02 
   0  -3   4  175.89    2.09 
   1  -3   4   16.91    0.25 
   2  -3   4  131.66    1.39 
   3  -3   4   26.61    0.48 
   4  -3   4   52.96    0.88 
   5  -3   4    7.33    0.33 
   6  -3   4   37.35    1.02 
  10  -3   4    0.43    0.17 
 -12  -2   4    1.77    0.38 
 -11  -2   4    6.16    0.34 
 -10  -2   4    3.29    0.32 
  -9  -2   4    8.54    0.41 
  -8  -2   4   12.46    0.35 
  -7  -2   4    0.03    0.07 
  -6  -2   4    1.70    0.12 
  -5  -2   4    0.08    0.03 
  -4  -2   4   61.87    0.60 
  -3  -2   4    6.29    0.11 
  -2  -2   4    9.31    0.12 
  -1  -2   4   49.20    0.47 
   0  -2   4    0.51    0.03 
   1  -2   4    1.64    0.05 
   2  -2   4    2.59    0.06 
   3  -2   4   67.39    0.73 
   4  -2   4    1.83    0.07 
   5  -2   4   52.79    1.19 
   6  -2   4    5.80    0.31 
   7  -2   4    2.13    0.22 
 -12  -1   4   -0.02    0.15 
 -11  -1   4    0.22    0.18 
 -10  -1   4    1.34    0.20 
  -9  -1   4    9.38    0.29 
  -8  -1   4   -0.03    0.06 
  -7  -1   4    4.27    0.14 
  -6  -1   4   81.70    1.02 
  -5  -1   4   20.25    0.24 
  -4  -1   4  126.56    1.18 
  -3  -1   4   29.19    0.33 
  -2  -1   4  361.19    4.28 
  -1  -1   4  526.44    6.02 
   0  -1   4  198.62    1.79 
   1  -1   4   63.53    0.66 
   2  -1   4   64.62    0.68 
   3  -1   4    3.07    0.07 
   4  -1   4   34.50    0.61 
   5  -1   4    0.49    0.07 
   6  -1   4   27.17    0.77 
   7  -1   4    0.02    0.08 
 -12   0   4   11.63    0.43 
 -11   0   4    0.02    0.11 
 -10   0   4   -0.02    0.09 
  -9   0   4    0.09    0.07 
  -8   0   4    6.69    0.22 
  -7   0   4   -0.03    0.04 
  -6   0   4   22.26    0.30 
  -5   0   4    0.03    0.02 
  -4   0   4  454.67    4.55 
  -3   0   4   -0.02    0.01 
  -1   0   4    0.01    0.01 
   0   0   4    0.10    0.03 
   1   0   4    0.01    0.01 
   2   0   4   53.23    0.64 
   3   0   4    0.01    0.01 
   4   0   4   19.58    0.36 
   5   0   4    0.04    0.04 
 -12   1   4    0.30    0.16 
 -11   1   4    0.02    0.12 
 -10   1   4    0.99    0.14 
  -9   1   4    9.61    0.21 
  -8   1   4    0.03    0.05 
  -7   1   4    4.04    0.12 
  -6   1   4   79.71    0.87 
  -5   1   4   20.29    0.24 
  -4   1   4  126.35    1.00 
  -3   1   4   29.08    0.28 
  -2   1   4  377.56    4.29 
  -1   1   4  554.69   10.45 
   0   1   4  198.39    2.31 
   1   1   4   62.76    0.66 
   2   1   4   64.69    0.61 
   3   1   4    3.13    0.08 
   4   1   4   34.81    0.48 
   5   1   4    0.40    0.09 
 -12   2   4    1.91    0.44 
 -11   2   4    6.63    0.32 
 -10   2   4    3.41    0.24 
  -9   2   4    8.70    0.22 
  -8   2   4   11.92    0.26 
  -7   2   4    0.07    0.05 
  -6   2   4    1.81    0.09 
  -5   2   4    0.08    0.03 
  -4   2   4   61.42    0.61 
  -3   2   4    6.03    0.10 
  -2   2   4    9.25    0.13 
  -1   2   4   48.47    0.63 
   0   2   4    0.54    0.05 
   1   2   4    1.59    0.06 
   2   2   4    2.67    0.06 
   3   2   4   67.18    1.01 
   5   2   4   52.41    0.86 
 -11   3   4    3.58    0.29 
 -10   3   4   13.13    0.42 
  -9   3   4    2.16    0.19 
  -8   3   4   35.80    0.72 
  -7   3   4    0.59    0.09 
  -6   3   4   21.61    0.64 
  -5   3   4    4.56    0.12 
  -4   3   4    0.86    0.06 
  -3   3   4   96.50    1.04 
  -2   3   4   37.01    0.51 
  -1   3   4    0.00    0.03 
   0   3   4  178.07    1.82 
   1   3   4   16.75    0.21 
   2   3   4  133.64    1.39 
   3   3   4   27.41    0.47 
   4   3   4   53.90    1.23 
 -11   4   4   15.09    0.50 
 -10   4   4    2.28    0.24 
  -9   4   4    4.07    0.25 
  -8   4   4    6.55    0.27 
  -6   4   4    2.30    0.15 
  -5   4   4    0.15    0.05 
  -4   4   4   42.07    0.74 
  -3   4   4    0.04    0.03 
  -2   4   4   11.30    0.20 
  -1   4   4   77.34    0.84 
   0   4   4   12.90    0.20 
   1   4   4   11.12    0.17 
   2   4   4    7.89    0.23 
 -11   5   4   14.45    0.52 
 -10   5   4   11.07    0.42 
  -9   5   4    0.56    0.12 
  -8   5   4    0.89    0.14 
  -7   5   4    0.05    0.10 
  -6   5   4   41.66    0.86 
  -5   5   4   77.28    1.29 
  -4   5   4   54.77    1.35 
  -3   5   4    6.02    0.20 
  -2   5   4    1.71    0.11 
  -1   5   4    6.69    0.28 
   0   5   4    7.91    0.20 
   1   5   4    0.05    0.03 
 -10   6   4   26.16    0.69 
  -9   6   4    2.33    0.25 
  -8   6   4    3.53    0.36 
  -7   6   4    9.88    0.48 
  -6   6   4    0.18    0.15 
  -5   6   4   14.78    0.55 
  -4   6   4   17.10    0.44 
  -3   6   4    9.17    0.39 
  -2   6   4    1.08    0.15 
  -1   6   4   23.32    0.68 
   2   6   4   92.69    1.92 
   4   6   4    7.28    0.33 
  -9   7   4    0.69    0.20 
  -8   7   4    2.81    0.35 
  -7   7   4    2.33    0.30 
  -6   7   4    8.15    0.49 
  -5   7   4    0.09    0.16 
  -2   7   4    0.77    0.10 
  -1   7   4   16.81    0.57 
   2   7   4   11.31    0.34 
   5   7   4    1.41    0.20 
   6   7   4    0.07    0.12 
  -8   8   4    0.06    0.17 
  -7   8   4   -0.25    0.14 
  -4   8   4    0.07    0.13 
   4   8   4    0.06    0.11 
   5   8   4   20.15    0.69 
  -3   9   4    1.43    0.28 
  -2   9   4    7.03    0.49 
  -1   9   4    3.82    0.31 
   1   9   4    0.22    0.14 
   6   9   4    6.15    0.44 
   7   9   4   -0.15    0.18 
  -1  10   4   15.69    0.94 
  -5  -9   5    0.16    0.20 
  -4  -9   5    0.17    0.18 
  -3  -9   5   21.88    0.76 
  -6  -8   5    6.78    0.43 
  -5  -8   5    2.33    0.21 
  -4  -8   5    7.17    0.40 
  -3  -8   5    4.05    0.33 
  -2  -8   5    0.39    0.14 
   4  -8   5    0.26    0.09 
  -9  -7   5    7.52    0.51 
  -7  -7   5    1.03    0.29 
  -6  -7   5    7.68    0.38 
  -5  -7   5   12.23    0.35 
  -4  -7   5    9.23    0.30 
  -3  -7   5    3.36    0.27 
  -2  -7   5    7.97    0.38 
  -1  -7   5   97.43    1.56 
   5  -7   5   28.27    0.82 
 -10  -6   5    4.55    0.45 
  -9  -6   5    0.06    0.19 
  -8  -6   5    7.56    0.47 
  -5  -6   5    0.67    0.18 
  -4  -6   5    4.30    0.19 
  -3  -6   5   10.53    0.29 
  -2  -6   5    0.12    0.05 
  -1  -6   5    6.22    0.30 
   2  -6   5   10.36    0.34 
   3  -6   5    6.01    0.20 
   4  -6   5    9.11    0.37 
   5  -6   5   14.68    0.50 
   6  -6   5    7.80    0.35 
 -10  -5   5    8.77    0.53 
  -9  -5   5    0.06    0.16 
  -7  -5   5    0.83    0.21 
  -5  -5   5   76.54    1.25 
  -4  -5   5    7.97    0.23 
  -3  -5   5    0.14    0.06 
  -2  -5   5    5.65    0.19 
  -1  -5   5   57.39    0.94 
   1  -5   5    0.73    0.12 
   2  -5   5   17.46    0.34 
   3  -5   5    8.06    0.23 
   4  -5   5    0.27    0.07 
   5  -5   5   33.70    0.87 
   6  -5   5    7.01    0.38 
   7  -5   5    1.25    0.15 
   8  -5   5    1.20    0.25 
   9  -5   5    2.91    0.35 
 -11  -4   5   11.23    0.60 
  -8  -4   5    1.17    0.24 
  -7  -4   5    0.57    0.13 
  -6  -4   5   32.88    0.93 
  -5  -4   5   22.75    0.69 
  -4  -4   5   10.01    0.20 
  -3  -4   5   45.57    0.62 
  -2  -4   5   -0.01    0.04 
  -1  -4   5   84.43    1.30 
   0  -4   5    0.25    0.04 
   1  -4   5    1.20    0.07 
   2  -4   5   94.70    1.15 
   3  -4   5    4.32    0.17 
   4  -4   5   32.02    0.80 
   5  -4   5   24.45    0.75 
   6  -4   5   27.89    0.60 
   8  -4   5    0.26    0.12 
 -11  -3   5    0.52    0.15 
 -10  -3   5   11.74    0.61 
  -9  -3   5   15.05    0.60 
  -8  -3   5    2.02    0.23 
  -7  -3   5    8.34    0.39 
  -6  -3   5    9.92    0.29 
  -5  -3   5   28.54    0.52 
  -4  -3   5   39.40    0.67 
  -3  -3   5   20.18    0.28 
  -2  -3   5   18.45    0.24 
  -1  -3   5   30.84    0.43 
   0  -3   5    0.33    0.04 
   1  -3   5  151.66    1.57 
   2  -3   5   56.45    0.72 
   3  -3   5    0.06    0.02 
   4  -3   5    2.42    0.11 
   5  -3   5    4.45    0.16 
   6  -3   5    1.51    0.19 
   9  -3   5    0.07    0.13 
  10  -3   5    0.75    0.22 
 -11  -2   5    1.03    0.16 
 -10  -2   5   -0.09    0.10 
  -9  -2   5   13.51    0.52 
  -8  -2   5   12.53    0.48 
  -7  -2   5    0.15    0.08 
  -6  -2   5    5.65    0.14 
  -5  -2   5   10.98    0.19 
  -4  -2   5  160.99    1.66 
  -3  -2   5   16.94    0.25 
  -2  -2   5    1.52    0.05 
  -1  -2   5    1.97    0.05 
   0  -2   5   60.13    0.65 
   1  -2   5   30.23    0.31 
   2  -2   5   47.59    0.53 
   3  -2   5    5.06    0.14 
   4  -2   5    1.66    0.12 
   5  -2   5    2.88    0.16 
   6  -2   5    0.18    0.09 
   7  -2   5    0.90    0.11 
   8  -2   5   13.32    0.60 
 -12  -1   5    6.95    0.36 
 -11  -1   5    2.84    0.24 
 -10  -1   5    0.26    0.11 
  -9  -1   5    0.13    0.07 
  -8  -1   5    7.73    0.25 
  -7  -1   5   35.92    0.51 
  -6  -1   5   24.74    0.37 
  -5  -1   5    6.35    0.13 
  -4  -1   5    0.12    0.02 
  -3  -1   5   19.85    0.22 
  -2  -1   5  217.44    2.22 
  -1  -1   5  635.44    7.36 
   0  -1   5   18.42    0.17 
   1  -1   5  123.56    1.13 
   2  -1   5    0.37    0.03 
   3  -1   5    0.86    0.04 
   4  -1   5  138.63    2.11 
   5  -1   5    0.18    0.04 
   6  -1   5    0.87    0.15 
   7  -1   5    0.11    0.08 
 -12   0   5    0.12    0.15 
 -11   0   5    2.47    0.24 
 -10   0   5   -0.01    0.09 
  -9   0   5    2.31    0.17 
  -8   0   5   -0.08    0.05 
  -7   0   5   84.74    1.07 
  -6   0   5    0.02    0.03 
  -5   0   5   12.86    0.21 
  -4   0   5    0.00    0.02 
  -3   0   5    4.15    0.09 
  -2   0   5   -0.01    0.01 
  -1   0   5   23.73    0.22 
   0   0   5    0.05    0.01 
   1   0   5  477.33    9.41 
   2   0   5    0.03    0.01 
   3   0   5   96.48    1.00 
   4   0   5    0.00    0.02 
   5   0   5   24.21    0.63 
 -12   1   5    6.51    0.37 
 -11   1   5    2.40    0.25 
 -10   1   5    0.33    0.09 
  -9   1   5   -0.07    0.06 
  -8   1   5    7.83    0.17 
  -7   1   5   36.07    0.44 
  -6   1   5   25.17    0.31 
  -5   1   5    6.04    0.10 
  -4   1   5    0.05    0.02 
  -3   1   5   20.05    0.21 
  -2   1   5  219.83    2.57 
  -1   1   5  676.92   12.79 
   0   1   5   18.22    0.20 
   1   1   5  121.94    1.46 
   2   1   5    0.42    0.03 
   3   1   5    0.77    0.04 
   4   1   5  142.56    1.71 
   5   1   5    0.15    0.05 
 -11   2   5    0.74    0.14 
 -10   2   5   -0.08    0.09 
  -9   2   5   13.07    0.32 
  -8   2   5   11.81    0.47 
  -7   2   5    0.24    0.05 
  -6   2   5    6.04    0.15 
  -5   2   5   10.84    0.20 
  -4   2   5  157.61    1.92 
  -3   2   5   16.46    0.23 
  -2   2   5    1.49    0.06 
  -1   2   5    1.81    0.06 
   0   2   5   61.54    0.76 
   1   2   5   29.89    0.34 
   2   2   5   49.09    0.53 
   3   2   5    5.06    0.12 
   4   2   5    1.58    0.13 
   5   2   5    2.93    0.18 
   7   2   5    0.69    0.12 
 -11   3   5    1.02    0.19 
  -9   3   5   14.77    0.59 
  -8   3   5    2.31    0.17 
  -7   3   5    8.12    0.22 
  -6   3   5    9.77    0.23 
  -5   3   5   28.54    0.42 
  -4   3   5   39.31    0.54 
  -3   3   5   20.33    0.25 
  -2   3   5   18.10    0.25 
  -1   3   5   30.82    0.44 
   0   3   5    0.34    0.04 
   1   3   5  150.52    1.56 
   2   3   5   58.24    0.72 
   3   3   5   -0.01    0.03 
 -11   4   5   12.25    0.45 
 -10   4   5    0.12    0.11 
  -9   4   5    0.15    0.09 
  -8   4   5    1.23    0.16 
  -7   4   5    0.93    0.14 
  -6   4   5   33.56    0.65 
  -5   4   5   22.47    0.47 
  -4   4   5   10.46    0.38 
  -3   4   5   44.82    1.10 
  -2   4   5    0.05    0.03 
  -1   4   5   83.37    0.92 
   0   4   5    0.28    0.04 
   1   4   5    1.06    0.06 
   2   4   5   91.92    2.00 
   3   4   5    4.20    0.19 
 -10   5   5    8.90    0.40 
  -9   5   5    0.53    0.17 
  -7   5   5    0.71    0.15 
  -6   5   5    2.07    0.23 
  -5   5   5   76.98    1.30 
  -4   5   5    8.26    0.36 
  -3   5   5    0.10    0.05 
  -2   5   5    5.61    0.27 
  -1   5   5   56.72    1.34 
   0   5   5    2.83    0.16 
   1   5   5    0.74    0.10 
 -10   6   5    4.80    0.34 
  -9   6   5    0.38    0.19 
  -8   6   5    7.22    0.45 
  -6   6   5   21.66    0.79 
  -5   6   5    0.66    0.15 
  -4   6   5    3.90    0.26 
  -3   6   5   10.98    0.44 
  -2   6   5    0.12    0.08 
  -1   6   5    6.12    0.30 
   3   6   5    5.92    0.29 
   6   6   5    7.63    0.46 
  -9   7   5    7.57    0.53 
  -8   7   5    2.84    0.39 
  -7   7   5    1.82    0.20 
  -6   7   5    8.83    0.68 
  -2   7   5    7.75    0.28 
  -7   8   5    2.58    0.44 
  -6   8   5    5.59    0.48 
  -4   8   5    7.16    0.46 
  -1   8   5    1.02    0.20 
   3   8   5    0.87    0.22 
   4   8   5    0.03    0.10 
   5   8   5    2.43    0.29 
  -7   9   5    3.04    0.41 
  -2   9   5    0.59    0.16 
   6   9   5    0.33    0.16 
   4  -9   6    3.40    0.30 
  -6  -8   6    2.76    0.36 
  -5  -8   6   14.15    0.61 
  -9  -7   6    5.64    0.47 
  -5  -7   6    7.97    0.28 
  -4  -7   6   15.44    0.39 
   5  -7   6    8.58    0.39 
 -10  -6   6    1.91    0.43 
  -9  -6   6    0.33    0.18 
  -6  -6   6    0.76    0.21 
  -5  -6   6   40.60    0.98 
  -4  -6   6    2.36    0.15 
  -3  -6   6   17.73    0.40 
  -2  -6   6    0.06    0.07 
   3  -6   6   14.01    0.33 
   4  -6   6    0.22    0.07 
   6  -6   6    1.61    0.19 
 -10  -5   6    5.16    0.45 
  -8  -5   6    5.93    0.45 
  -7  -5   6    0.25    0.13 
  -5  -5   6    0.05    0.08 
  -4  -5   6    2.97    0.22 
  -3  -5   6    2.53    0.20 
  -2  -5   6    0.12    0.07 
   1  -5   6    2.03    0.16 
   2  -5   6    1.14    0.08 
   3  -5   6    0.95    0.10 
   5  -5   6  114.43    2.48 
   7  -5   6    3.62    0.29 
 -11  -4   6    0.41    0.25 
 -10  -4   6    0.40    0.19 
  -9  -4   6    4.56    0.38 
  -8  -4   6    2.06    0.26 
  -7  -4   6    1.09    0.20 
  -6  -4   6   10.10    0.43 
  -5  -4   6   29.66    0.83 
  -4  -4   6    2.66    0.20 
  -3  -4   6   26.76    0.52 
  -2  -4   6    0.28    0.05 
  -1  -4   6   50.62    1.16 
   0  -4   6    4.79    0.17 
   1  -4   6   19.83    0.37 
   2  -4   6    0.27    0.05 
   3  -4   6    0.04    0.04 
   5  -4   6   14.70    0.46 
   6  -4   6    3.68    0.22 
 -11  -3   6   -0.18    0.12 
 -10  -3   6   44.32    1.23 
  -9  -3   6    0.19    0.13 
  -8  -3   6   23.18    0.75 
  -7  -3   6    1.11    0.19 
  -6  -3   6   25.56    0.49 
  -5  -3   6   37.58    0.65 
  -4  -3   6    1.72    0.08 
  -3  -3   6   19.48    0.25 
  -2  -3   6  142.57    1.46 
  -1  -3   6    3.87    0.09 
   0  -3   6   65.42    0.82 
   1  -3   6  154.97    1.61 
   2  -3   6   31.77    0.38 
   3  -3   6   35.64    0.48 
   5  -3   6    0.02    0.05 
   6  -3   6   49.41    1.25 
   9  -3   6    1.31    0.27 
 -11  -2   6   -0.05    0.12 
 -10  -2   6    4.25    0.25 
  -9  -2   6   72.77    1.75 
  -8  -2   6   27.90    0.82 
  -7  -2   6    3.23    0.15 
  -6  -2   6    0.05    0.04 
  -5  -2   6    1.54    0.08 
  -4  -2   6   27.00    0.33 
  -3  -2   6   35.64    0.41 
  -2  -2   6   65.30    0.63 
  -1  -2   6   33.90    0.34 
   0  -2   6    3.30    0.07 
   1  -2   6   87.71    0.82 
   2  -2   6    1.90    0.06 
   3  -2   6    4.58    0.09 
   4  -2   6    2.25    0.11 
   5  -2   6   10.27    0.34 
   7  -2   6   38.09    0.71 
   8  -2   6    9.92    0.47 
 -11  -1   6   -0.08    0.11 
 -10  -1   6    2.65    0.21 
  -9  -1   6    6.98    0.26 
  -8  -1   6    1.37    0.12 
  -7  -1   6    0.30    0.06 
  -6  -1   6    3.41    0.16 
  -5  -1   6    0.00    0.03 
  -4  -1   6    6.40    0.10 
  -3  -1   6  109.87    1.14 
  -2  -1   6   18.61    0.23 
  -1  -1   6    8.06    0.10 
   0  -1   6  203.21    2.02 
   1  -1   6    8.19    0.11 
   2  -1   6    0.00    0.01 
   3  -1   6    2.87    0.08 
   4  -1   6  148.45    3.15 
   5  -1   6   15.34    0.45 
   6  -1   6   37.47    0.98 
   7  -1   6   20.58    0.68 
 -12   0   6    0.14    0.14 
 -11   0   6    0.12    0.12 
 -10   0   6    1.28    0.18 
  -9   0   6   -0.03    0.06 
  -8   0   6   36.57    0.53 
  -7   0   6   -0.01    0.03 
  -6   0   6    2.07    0.09 
  -5   0   6   -0.02    0.02 
  -4   0   6  278.96    2.86 
  -3   0   6    0.08    0.02 
  -2   0   6  228.91    2.32 
  -1   0   6   -0.01    0.01 
   0   0   6   34.80    0.34 
   1   0   6    0.02    0.01 
   2   0   6    9.23    0.13 
   3   0   6   -0.01    0.02 
   4   0   6   17.53    0.31 
   5   0   6    0.00    0.03 
   6   0   6    1.47    0.15 
 -11   1   6    0.01    0.11 
 -10   1   6    2.17    0.18 
  -9   1   6    6.98    0.24 
  -8   1   6    1.41    0.16 
  -7   1   6    0.14    0.05 
  -6   1   6    3.22    0.11 
  -5   1   6   -0.04    0.03 
  -4   1   6    6.53    0.11 
  -3   1   6  108.88    1.02 
  -2   1   6   18.38    0.21 
  -1   1   6    7.95    0.12 
   0   1   6  196.23    1.81 
   1   1   6    8.15    0.10 
   2   1   6    0.01    0.01 
   3   1   6    2.89    0.07 
   4   1   6  150.80    1.82 
   5   1   6   15.51    0.46 
   7   1   6   20.08    0.73 
 -11   2   6   -0.01    0.12 
 -10   2   6    4.82    0.26 
  -9   2   6   72.88    1.20 
  -8   2   6   28.85    0.71 
  -7   2   6    3.20    0.24 
  -6   2   6    0.06    0.04 
  -5   2   6    1.63    0.08 
  -4   2   6   27.14    0.39 
  -3   2   6   34.94    0.42 
  -2   2   6   65.41    0.72 
  -1   2   6   33.41    0.39 
   0   2   6    3.40    0.07 
   1   2   6   88.08    0.91 
   2   2   6    1.75    0.05 
   3   2   6    4.48    0.10 
   4   2   6    2.49    0.12 
   7   2   6   37.85    0.99 
 -11   3   6    0.13    0.14 
 -10   3   6   42.43    1.27 
  -9   3   6    0.09    0.14 
  -8   3   6   23.75    0.47 
  -7   3   6    1.08    0.11 
  -6   3   6   26.11    0.41 
  -5   3   6   37.32    0.53 
  -4   3   6    1.76    0.09 
  -3   3   6   19.15    0.26 
  -2   3   6  142.38    2.11 
  -1   3   6    3.72    0.12 
   0   3   6   64.52    0.83 
   1   3   6  156.40    1.61 
   2   3   6   31.71    0.38 
   3   3   6   35.26    0.80 
 -11   4   6    0.47    0.16 
 -10   4   6    0.15    0.12 
  -9   4   6    5.26    0.27 
  -8   4   6    2.04    0.18 
  -6   4   6   10.26    0.42 
  -4   4   6    2.91    0.20 
  -3   4   6   26.12    0.72 
  -2   4   6    0.25    0.07 
  -1   4   6   49.92    0.84 
   0   4   6    5.16    0.15 
   1   4   6   19.88    0.29 
   2   4   6    0.21    0.06 
   3   4   6    0.08    0.05 
 -10   5   6    4.54    0.31 
  -9   5   6   15.20    0.47 
  -8   5   6    6.97    0.41 
  -7   5   6    0.19    0.12 
  -6   5   6   46.34    1.24 
  -5   5   6    0.02    0.06 
  -4   5   6    3.38    0.17 
  -3   5   6    2.74    0.14 
  -2   5   6   -0.02    0.06 
   0   5   6    0.16    0.06 
 -10   6   6    2.20    0.29 
  -9   6   6   -0.05    0.18 
  -7   6   6    2.03    0.22 
  -6   6   6    1.01    0.21 
  -5   6   6   39.78    1.10 
  -4   6   6    2.51    0.22 
  -3   6   6   17.54    0.59 
  -2   6   6    0.11    0.06 
  -1   6   6   -0.05    0.06 
   1   6   6    0.43    0.11 
  -9   7   6    5.67    0.56 
  -2   7   6    0.00    0.08 
   0   7   6    1.87    0.30 
  -3   8   6   27.32    0.87 
  -2   8   6   28.56    0.89 
   2   8   6    0.88    0.22 
   3   8   6    8.85    0.42 
  -3   9   6    0.55    0.17 
   2   9   6    0.07    0.14 
   3   9   6    0.14    0.12 
   4   9   6    2.75    0.40 
   5  10   6    1.71    0.36 
   5 -10   7    0.27    0.23 
   2  -9   7    6.62    0.38 
  -8  -8   7    0.34    0.29 
  -5  -8   7   37.34    1.11 
   2  -8   7    2.65    0.24 
  -9  -7   7   -0.11    0.19 
  -5  -7   7    4.47    0.34 
  -4  -7   7    7.63    0.39 
   5  -7   7    8.91    0.40 
 -10  -6   7    1.47    0.38 
  -9  -6   7    2.90    0.38 
  -7  -6   7    0.34    0.14 
  -6  -6   7   17.85    0.65 
  -4  -6   7    0.49    0.11 
  -3  -6   7    0.37    0.11 
  -2  -6   7    5.80    0.29 
  -1  -6   7    0.17    0.13 
   2  -6   7    4.03    0.24 
   3  -6   7    0.76    0.13 
   6  -6   7    3.73    0.25 
 -10  -5   7    9.52    0.60 
  -9  -5   7    0.49    0.18 
  -8  -5   7    2.92    0.32 
  -7  -5   7   25.58    0.84 
  -5  -5   7    4.60    0.29 
  -4  -5   7   15.35    0.53 
  -3  -5   7    0.13    0.07 
  -2  -5   7    5.76    0.27 
   2  -5   7    1.45    0.09 
   3  -5   7   50.87    1.11 
   5  -5   7  112.15    2.46 
 -11  -4   7    0.53    0.25 
 -10  -4   7    0.43    0.21 
  -9  -4   7   -0.04    0.14 
  -8  -4   7    2.10    0.27 
  -7  -4   7   22.41    0.73 
  -6  -4   7    0.13    0.09 
  -5  -4   7    0.15    0.08 
  -4  -4   7    0.11    0.07 
  -3  -4   7    7.92    0.32 
  -2  -4   7    0.09    0.07 
   0  -4   7    0.69    0.16 
   1  -4   7    3.05    0.12 
   2  -4   7    5.28    0.13 
   3  -4   7    7.25    0.18 
   6  -4   7    1.10    0.16 
   8  -4   7    0.29    0.11 
 -11  -3   7    2.81    0.28 
 -10  -3   7   24.43    0.83 
  -9  -3   7    7.00    0.41 
  -8  -3   7   -0.04    0.12 
  -7  -3   7    8.56    0.39 
  -6  -3   7    6.37    0.21 
  -5  -3   7    1.00    0.08 
  -4  -3   7    4.27    0.14 
  -3  -3   7    0.34    0.04 
  -2  -3   7    2.34    0.08 
  -1  -3   7    8.27    0.16 
   0  -3   7    1.43    0.06 
   1  -3   7  135.92    1.97 
   2  -3   7    2.07    0.07 
   3  -3   7    3.36    0.11 
   5  -3   7   51.44    1.23 
   6  -3   7   76.18    1.75 
   8  -3   7    1.98    0.20 
 -11  -2   7    0.18    0.13 
 -10  -2   7    2.29    0.21 
  -9  -2   7   27.63    0.83 
  -8  -2   7   -0.06    0.10 
  -7  -2   7    2.63    0.13 
  -6  -2   7   19.25    0.31 
  -5  -2   7    0.60    0.06 
  -4  -2   7  108.25    1.62 
  -3  -2   7   81.88    0.99 
  -2  -2   7   35.14    0.40 
  -1  -2   7  140.61    1.29 
   0  -2   7    0.18    0.02 
   1  -2   7  125.24    1.16 
   2  -2   7   55.27    0.55 
   3  -2   7   50.95    0.65 
   4  -2   7    0.13    0.05 
   6  -2   7    7.20    0.34 
   7  -2   7   39.00    1.00 
 -11  -1   7    3.13    0.25 
 -10  -1   7    1.25    0.18 
  -9  -1   7    3.77    0.20 
  -8  -1   7   15.92    0.53 
  -7  -1   7    3.73    0.19 
  -6  -1   7    2.16    0.09 
  -5  -1   7   63.49    0.80 
  -4  -1   7    0.02    0.05 
  -3  -1   7    0.32    0.03 
  -2  -1   7   37.80    0.42 
  -1  -1   7   21.14    0.22 
   0  -1   7    3.84    0.06 
   1  -1   7   12.29    0.15 
   2  -1   7  148.27    1.37 
   3  -1   7   37.54    0.42 
   4  -1   7    2.37    0.11 
   6  -1   7    2.12    0.19 
   7  -1   7   78.26    1.78 
 -11   0   7    0.09    0.11 
 -10   0   7    0.04    0.09 
  -9   0   7   16.57    0.41 
  -8   0   7   -0.02    0.09 
  -7   0   7    1.15    0.11 
  -6   0   7   -0.06    0.03 
  -5   0   7   49.77    0.82 
  -4   0   7   -0.01    0.04 
  -3   0   7  280.60    2.86 
  -2   0   7    0.01    0.02 
  -1   0   7  225.70    2.30 
   0   0   7    0.26    0.03 
   1   0   7  516.77    5.89 
   2   0   7    0.00    0.01 
   3   0   7   26.98    0.38 
   4   0   7    0.00    0.02 
   5   0   7    5.16    0.19 
   6   0   7    0.02    0.05 
   7   0   7    2.42    0.21 
 -11   1   7    3.34    0.37 
 -10   1   7    0.76    0.13 
  -9   1   7    3.93    0.19 
  -8   1   7   15.57    0.48 
  -7   1   7    3.84    0.16 
  -6   1   7    2.31    0.09 
  -5   1   7   63.35    0.99 
  -4   1   7    0.04    0.03 
  -3   1   7    0.37    0.04 
  -2   1   7   36.76    0.34 
  -1   1   7   21.05    0.26 
   0   1   7    3.80    0.07 
   1   1   7   12.27    0.14 
   2   1   7  149.45    1.37 
   3   1   7   36.69    0.49 
   4   1   7    2.32    0.08 
   6   1   7    2.53    0.19 
   7   1   7   79.72    1.81 
 -11   2   7   -0.05    0.13 
  -9   2   7   26.68    0.56 
  -8   2   7    0.01    0.05 
  -7   2   7    2.88    0.12 
  -6   2   7   19.39    0.40 
  -5   2   7    0.58    0.06 
  -4   2   7  107.79    1.32 
  -3   2   7   78.02    0.77 
  -2   2   7   34.05    0.41 
  -1   2   7  137.61    1.45 
   0   2   7    0.20    0.02 
   1   2   7  125.74    1.29 
   2   2   7   54.56    0.60 
   3   2   7   50.38    0.58 
   4   2   7   -0.01    0.04 
   6   2   7    7.42    0.32 
   7   2   7   38.67    1.02 
   8   2   7    0.10    0.09 
 -11   3   7    2.81    0.27 
 -10   3   7   24.25    0.61 
  -9   3   7    7.41    0.40 
  -8   3   7    0.05    0.10 
  -7   3   7    8.67    0.30 
  -6   3   7    6.86    0.18 
  -5   3   7    0.85    0.11 
  -4   3   7    4.11    0.12 
  -3   3   7    0.44    0.06 
  -2   3   7    2.34    0.10 
  -1   3   7    7.81    0.17 
   0   3   7    1.29    0.07 
   1   3   7  131.63    1.62 
   2   3   7    1.92    0.08 
   3   3   7    3.19    0.14 
 -11   4   7    0.56    0.16 
 -10   4   7    0.02    0.11 
  -9   4   7   -0.19    0.10 
  -8   4   7    2.58    0.21 
  -6   4   7    0.11    0.06 
  -4   4   7    0.12    0.07 
  -3   4   7    7.82    0.31 
  -2   4   7    0.02    0.06 
   0   4   7    1.00    0.17 
   1   4   7    2.99    0.13 
   2   4   7    5.23    0.22 
   3   4   7    7.05    0.25 
 -10   5   7    9.47    0.40 
  -9   5   7    0.58    0.17 
  -8   5   7    2.49    0.29 
  -7   5   7   26.69    0.84 
  -5   5   7    4.78    0.29 
  -4   5   7   14.99    0.37 
  -3   5   7   -0.01    0.04 
  -2   5   7    5.08    0.28 
   0   5   7  118.07    2.46 
 -10   6   7    0.87    0.26 
  -9   6   7    2.38    0.39 
  -8   6   7   12.99    0.62 
  -7   6   7    0.36    0.10 
  -6   6   7   17.16    0.65 
  -5   6   7    6.81    0.36 
  -4   6   7    0.71    0.17 
  -3   6   7    0.31    0.09 
   1   6   7   12.64    0.37 
  -8   7   7    0.48    0.24 
  -7   7   7    0.12    0.14 
  -4   7   7    7.43    0.45 
  -2   7   7    4.50    0.30 
  -1   7   7   37.94    1.33 
  -8   8   7    0.33    0.19 
  -3   8   7    0.37    0.12 
   2   8   7    2.91    0.25 
   3   8   7   -0.02    0.09 
  -3   9   7   -0.10    0.12 
   2   9   7    6.89    0.39 
   3   9   7    0.07    0.13 
   4   9   7    7.83    0.57 
   3  10   7    0.03    0.17 
   4  10   7    0.01    0.15 
   1 -11   8    6.61    0.45 
   2  -9   8    4.05    0.30 
  -8  -8   8    0.79    0.24 
  -5  -8   8   33.00    1.03 
   2  -8   8    2.26    0.23 
  -5  -7   8    2.33    0.27 
  -4  -7   8    1.20    0.22 
   6  -7   8    3.52    0.30 
 -10  -6   8    0.51    0.26 
  -9  -6   8    6.52    0.51 
  -7  -6   8    0.20    0.13 
  -6  -6   8    3.97    0.33 
  -4  -6   8    1.93    0.34 
  -3  -6   8   28.49    0.82 
  -2  -6   8   15.71    0.52 
  -1  -6   8    3.62    0.23 
   2  -6   8    2.73    0.19 
   3  -6   8    4.33    0.25 
   6  -6   8    6.81    0.34 
 -10  -5   8    3.20    0.44 
  -9  -5   8    5.00    0.43 
  -8  -5   8    7.37    0.42 
  -7  -5   8   15.26    0.61 
  -5  -5   8    0.16    0.09 
  -4  -5   8    2.81    0.22 
  -3  -5   8    0.70    0.14 
  -2  -5   8   -0.01    0.07 
  -1  -5   8   20.70    0.60 
   1  -5   8    5.03    0.24 
   2  -5   8   10.35    0.37 
   3  -5   8    6.11    0.17 
   4  -5   8    5.36    0.16 
 -11  -4   8    2.34    0.44 
 -10  -4   8    0.91    0.22 
  -9  -4   8    5.67    0.40 
  -8  -4   8    0.09    0.15 
  -7  -4   8    5.56    0.33 
  -6  -4   8    7.44    0.36 
  -5  -4   8   21.87    0.69 
  -4  -4   8    3.69    0.14 
  -3  -4   8   24.32    0.45 
  -2  -4   8    9.45    0.31 
  -1  -4   8   34.09    0.85 
   1  -4   8    6.95    0.26 
   2  -4   8    0.00    0.05 
   3  -4   8   49.60    0.81 
   4  -4   8   19.37    0.49 
   7  -4   8    0.10    0.09 
 -11  -3   8    0.32    0.14 
 -10  -3   8    9.94    0.53 
  -9  -3   8    0.04    0.14 
  -8  -3   8    7.12    0.39 
  -7  -3   8    6.09    0.18 
  -6  -3   8    0.12    0.06 
  -5  -3   8   13.16    0.23 
  -4  -3   8   46.23    0.75 
  -3  -3   8   12.35    0.22 
  -2  -3   8   13.14    0.26 
  -1  -3   8    2.48    0.10 
   0  -3   8  292.13    2.98 
   1  -3   8   13.38    0.20 
   2  -3   8    0.28    0.04 
   3  -3   8    0.47    0.06 
   4  -3   8    6.00    0.25 
   6  -3   8   73.68    1.72 
 -11  -2   8    8.45    0.37 
 -10  -2   8    1.65    0.21 
  -9  -2   8    3.43    0.29 
  -8  -2   8    1.38    0.22 
  -7  -2   8    0.55    0.07 
  -6  -2   8    6.84    0.16 
  -5  -2   8   -0.03    0.03 
  -4  -2   8   38.95    0.65 
  -3  -2   8   82.02    1.22 
  -2  -2   8   11.89    0.17 
  -1  -2   8    7.01    0.10 
   0  -2   8   35.21    0.37 
   1  -2   8  147.24    1.36 
   2  -2   8    0.31    0.03 
   3  -2   8   34.78    0.58 
   4  -2   8   42.13    1.00 
   6  -2   8   25.25    0.69 
   7  -2   8   33.76    0.90 
   8  -2   8    0.12    0.08 
 -11  -1   8   12.98    0.61 
 -10  -1   8    0.45    0.16 
  -9  -1   8    3.13    0.20 
  -8  -1   8    0.48    0.09 
  -7  -1   8   -0.01    0.05 
  -6  -1   8   23.62    0.35 
  -5  -1   8    0.94    0.10 
  -4  -1   8  242.96    3.53 
  -3  -1   8  333.81    3.42 
  -2  -1   8    1.74    0.05 
  -1  -1   8    0.48    0.03 
   0  -1   8    3.09    0.05 
   1  -1   8    2.16    0.05 
   2  -1   8  204.42    1.89 
   3  -1   8    7.28    0.13 
   4  -1   8   52.99    1.22 
   6  -1   8    1.07    0.14 
   7  -1   8    1.67    0.18 
   8  -1   8    8.24    0.38 
 -11   0   8    0.00    0.11 
 -10   0   8   13.41    0.40 
  -9   0   8    0.06    0.08 
  -8   0   8   12.00    0.32 
  -7   0   8   -0.02    0.05 
  -6   0   8   20.81    0.43 
  -5   0   8   -0.03    0.04 
  -4   0   8  220.27    3.19 
  -3   0   8    0.01    0.02 
  -2   0   8    8.99    0.12 
  -1   0   8    0.00    0.01 
   0   0   8   47.21    0.46 
   1   0   8    0.00    0.01 
   2   0   8   28.24    0.49 
   3   0   8   -0.01    0.02 
   4   0   8   17.69    0.32 
   7   0   8    0.00    0.08 
   8   0   8    0.63    0.13 
 -11   1   8   13.12    0.61 
 -10   1   8    0.86    0.23 
  -9   1   8    3.20    0.19 
  -8   1   8    0.36    0.07 
  -7   1   8    0.04    0.05 
  -6   1   8   22.84    0.61 
  -5   1   8    0.72    0.06 
  -4   1   8  247.91    4.93 
  -3   1   8  333.43    3.06 
  -2   1   8    1.73    0.05 
  -1   1   8    0.56    0.04 
   0   1   8    3.05    0.06 
   1   1   8    2.21    0.05 
   2   1   8  207.25    2.44 
   3   1   8    7.38    0.14 
   4   1   8   54.17    0.70 
   7   1   8    1.75    0.19 
   8   1   8    7.88    0.38 
 -11   2   8    8.45    0.37 
 -10   2   8    1.21    0.29 
  -9   2   8    2.94    0.18 
  -8   2   8    1.46    0.14 
  -7   2   8    0.45    0.08 
  -6   2   8    7.24    0.20 
  -5   2   8   -0.02    0.04 
  -4   2   8   38.46    0.53 
  -3   2   8   79.64    0.87 
  -2   2   8   11.67    0.18 
  -1   2   8    7.10    0.12 
   0   2   8   35.03    0.48 
   1   2   8  147.93    1.76 
   2   2   8    0.32    0.03 
   3   2   8   35.20    0.48 
   4   2   8   42.90    1.02 
   8   2   8    0.13    0.10 
 -11   3   8    0.07    0.15 
 -10   3   8   10.86    0.39 
  -9   3   8    0.06    0.12 
  -8   3   8    6.81    0.23 
  -7   3   8    6.23    0.26 
  -6   3   8   -0.05    0.07 
  -5   3   8   12.67    0.25 
  -4   3   8   45.88    0.63 
  -3   3   8   12.32    0.23 
  -2   3   8   12.34    0.23 
  -1   3   8    2.55    0.14 
   0   3   8  292.49    2.98 
   1   3   8   13.25    0.24 
   2   3   8    0.39    0.06 
   3   3   8    0.36    0.07 
 -11   4   8    2.51    0.29 
 -10   4   8    0.97    0.15 
  -9   4   8    4.36    0.47 
  -6   4   8    7.52    0.30 
  -5   4   8   23.44    0.51 
  -4   4   8    3.41    0.23 
  -3   4   8   24.33    0.68 
   1   4   8    6.84    0.20 
   2   4   8    0.07    0.05 
   3   4   8   50.11    1.13 
 -10   5   8    2.52    0.27 
  -9   5   8    4.61    0.28 
  -8   5   8    6.59    0.43 
  -7   5   8   15.13    0.72 
  -4   5   8    2.66    0.22 
   0   5   8   11.60    0.40 
 -10   6   8    0.26    0.23 
  -8   6   8    0.18    0.17 
  -7   6   8    0.26    0.13 
  -5   6   8    0.37    0.12 
  -3   6   8   28.66    0.83 
  -9   7   8   -0.19    0.19 
  -8   7   8    0.10    0.19 
  -7   7   8    0.07    0.24 
  -5   7   8    1.87    0.27 
  -4   7   8    1.25    0.22 
  -3   7   8    3.12    0.27 
  -4   8   8    3.45    0.33 
   2   8   8    1.92    0.23 
  -4   9   8   39.35    1.50 
   2   9   8    4.33    0.33 
   2  10   8    9.60    0.51 
   3  10   8    5.07    0.38 
   1 -11   9    7.13    0.47 
   2 -10   9    8.50    0.48 
   1  -9   9   19.87    0.69 
   2  -9   9    0.17    0.19 
   3  -9   9    9.26    0.45 
   2  -8   9    0.15    0.09 
  -8  -7   9    2.03    0.32 
  -4  -7   9    4.28    0.34 
   3  -7   9   13.52    0.64 
  -9  -6   9    0.00    0.21 
  -8  -6   9    1.74    0.36 
  -7  -6   9    5.68    0.48 
  -3  -6   9    1.74    0.21 
  -2  -6   9   56.16    1.36 
   0  -6   9    0.34    0.08 
   1  -6   9   23.00    0.66 
   2  -6   9    0.26    0.09 
   3  -6   9    5.08    0.32 
 -10  -5   9    1.54    0.41 
  -9  -5   9    2.50    0.36 
  -8  -5   9    0.30    0.15 
  -7  -5   9   20.91    0.80 
  -6  -5   9    0.02    0.12 
  -4  -5   9   16.29    0.56 
  -3  -5   9    3.16    0.22 
  -2  -5   9   62.74    1.47 
  -1  -5   9   28.35    0.75 
   1  -5   9   20.47    0.59 
   2  -5   9    5.57    0.26 
   3  -5   9   48.74    1.19 
   4  -5   9    5.85    0.18 
 -10  -4   9    0.26    0.19 
  -9  -4   9    5.12    0.40 
  -8  -4   9   13.61    0.66 
  -7  -4   9   28.73    0.88 
  -6  -4   9    0.99    0.20 
  -5  -4   9    1.83    0.20 
  -4  -4   9    2.10    0.12 
  -3  -4   9    6.01    0.19 
  -2  -4   9    1.78    0.12 
  -1  -4   9  143.28    2.15 
   0  -4   9   13.25    0.40 
   1  -4   9    5.78    0.24 
   2  -4   9    0.42    0.10 
   3  -4   9    3.60    0.20 
   4  -4   9   34.64    0.60 
   7  -4   9    0.53    0.11 
 -11  -3   9   14.17    0.46 
 -10  -3   9    0.48    0.22 
  -8  -3   9    0.33    0.14 
  -7  -3   9    0.76    0.17 
  -6  -3   9    0.74    0.11 
  -5  -3   9   13.03    0.23 
  -4  -3   9   12.73    0.28 
  -3  -3   9    0.08    0.04 
  -2  -3   9    1.31    0.10 
  -1  -3   9  107.42    1.16 
   0  -3   9  103.42    1.56 
   1  -3   9   15.90    0.31 
   2  -3   9    3.88    0.19 
   3  -3   9   21.26    0.40 
   6  -3   9    8.80    0.38 
 -11  -2   9   11.89    0.45 
 -10  -2   9   11.24    0.37 
  -9  -2   9   19.94    0.67 
  -8  -2   9    7.22    0.37 
  -7  -2   9   57.37    0.77 
  -6  -2   9   94.53    1.19 
  -5  -2   9    6.08    0.14 
  -4  -2   9    2.56    0.13 
  -3  -2   9  156.02    1.86 
  -2  -2   9    4.73    0.10 
  -1  -2   9  173.78    1.59 
   0  -2   9    0.03    0.02 
   1  -2   9   10.51    0.15 
   2  -2   9   38.97    0.53 
   3  -2   9    4.86    0.15 
   4  -2   9   17.61    0.50 
   6  -2   9   52.16    1.45 
 -11  -1   9    3.75    0.27 
 -10  -1   9    0.12    0.10 
  -9  -1   9    1.09    0.15 
  -8  -1   9    9.81    0.30 
  -7  -1   9    0.60    0.16 
  -6  -1   9    1.36    0.17 
  -5  -1   9   41.21    0.71 
  -4  -1   9  106.74    1.63 
  -3  -1   9  252.34    2.97 
  -2  -1   9    2.79    0.06 
  -1  -1   9   83.04    1.00 
   0  -1   9   29.99    0.32 
   1  -1   9   72.38    0.70 
   2  -1   9   84.52    0.90 
   3  -1   9    1.71    0.12 
   4  -1   9    7.84    0.28 
   8  -1   9    1.48    0.21 
 -11   0   9    1.72    0.23 
 -10   0   9    0.04    0.09 
  -9   0   9    2.69    0.19 
  -8   0   9    0.05    0.06 
  -7   0   9    1.96    0.18 
  -6   0   9    0.05    0.07 
  -5   0   9    0.50    0.07 
  -4   0   9   -0.07    0.04 
  -3   0   9    3.57    0.08 
  -2   0   9   -0.01    0.02 
  -1   0   9    0.19    0.02 
   0   0   9    0.00    0.01 
   1   0   9   10.07    0.13 
   2   0   9    0.03    0.03 
   3   0   9   10.79    0.18 
   4   0   9    0.03    0.03 
   5   0   9   -0.08    0.04 
   8   0   9   -0.08    0.09 
 -11   1   9    4.25    0.41 
 -10   1   9    0.29    0.10 
  -9   1   9    1.53    0.15 
  -8   1   9    9.37    0.28 
  -7   1   9    0.51    0.13 
  -6   1   9    1.13    0.14 
  -5   1   9   40.74    0.56 
  -4   1   9  107.79    1.60 
  -3   1   9  250.96    2.57 
  -2   1   9    2.77    0.07 
  -1   1   9   81.90    0.79 
   0   1   9   29.62    0.29 
   1   1   9   74.28    0.79 
   2   1   9   85.03    1.04 
   3   1   9    1.87    0.07 
   4   1   9    7.55    0.18 
   8   1   9    1.55    0.21 
 -11   2   9   13.16    0.64 
 -10   2   9   11.97    0.56 
  -9   2   9   19.28    0.45 
  -8   2   9    7.30    0.24 
  -7   2   9   58.49    0.94 
  -6   2   9   94.84    1.46 
  -5   2   9    6.21    0.15 
  -4   2   9    2.79    0.10 
  -3   2   9  154.54    2.29 
  -2   2   9    4.84    0.22 
  -1   2   9  172.51    1.79 
   0   2   9    0.08    0.03 
   1   2   9   10.33    0.19 
   2   2   9   38.96    0.65 
   3   2   9    5.01    0.13 
   4   2   9   17.74    0.53 
   8   2   9    8.53    0.41 
 -11   3   9   15.12    0.50 
 -10   3   9    1.19    0.29 
  -9   3   9    4.60    0.36 
  -8   3   9    0.25    0.08 
  -7   3   9    0.96    0.16 
  -6   3   9    0.84    0.14 
  -5   3   9   12.86    0.25 
  -4   3   9   12.53    0.24 
  -3   3   9    0.17    0.05 
  -2   3   9    1.35    0.08 
  -1   3   9  109.70    1.65 
   0   3   9  104.37    1.59 
   1   3   9   15.73    0.31 
   2   3   9    3.73    0.13 
 -10   4   9    0.06    0.13 
  -9   4   9    5.20    0.42 
  -8   4   9   13.00    0.37 
  -7   4   9   29.83    0.76 
  -6   4   9    0.57    0.12 
  -5   4   9    1.76    0.13 
  -4   4   9    2.18    0.19 
  -3   4   9    5.77    0.28 
   2   4   9    0.43    0.10 
   3   4   9    3.52    0.17 
 -10   5   9    1.64    0.41 
  -4   5   9   16.51    0.57 
   1   5   9   21.05    0.52 
  -9   6   9    0.42    0.21 
  -8   6   9    1.38    0.32 
  -7   6   9    4.89    0.36 
  -6   6   9    2.81    0.34 
  -5   6   9    6.60    0.39 
  -3   6   9    1.54    0.19 
  -9   7   9   -0.10    0.23 
  -4   7   9    4.46    0.34 
  -3   7   9    6.91    0.38 
  -4   8   9    1.18    0.30 
  -5   9   9   11.45    0.64 
   2   9   9    0.42    0.15 
   2  10   9    8.39    0.48 
   0 -11  10    6.16    0.48 
   1 -10  10    9.92    0.50 
   2 -10  10   13.32    0.58 
   1  -9  10    8.34    0.43 
   2  -9  10    2.05    0.26 
  -5  -8  10   11.10    0.69 
   1  -8  10    3.21    0.25 
  -8  -7  10    0.83    0.22 
  -5  -7  10    0.33    0.14 
  -4  -7  10    4.37    0.32 
   2  -7  10   -0.05    0.07 
   3  -7  10    4.20    0.27 
   4  -7  10    1.70    0.26 
  -9  -6  10    0.39    0.21 
  -8  -6  10   -0.16    0.15 
  -3  -6  10    0.72    0.18 
   0  -6  10    3.19    0.22 
   1  -6  10   10.50    0.40 
   2  -6  10    3.86    0.24 
 -10  -5  10    8.23    0.54 
  -9  -5  10    4.61    0.41 
  -8  -5  10   12.10    0.68 
  -7  -5  10    2.63    0.36 
  -6  -5  10    7.24    0.39 
  -4  -5  10   11.98    0.55 
  -3  -5  10    2.32    0.20 
  -2  -5  10    0.59    0.14 
  -1  -5  10   17.67    0.54 
   0  -5  10    0.12    0.06 
   1  -5  10   30.54    0.80 
   2  -5  10   12.59    0.43 
   3  -5  10  287.18    6.09 
   4  -5  10   14.74    0.54 
   7  -5  10    4.65    0.30 
 -10  -4  10    0.42    0.19 
  -8  -4  10    0.97    0.21 
  -7  -4  10    0.52    0.14 
  -6  -4  10   14.70    0.55 
  -5  -4  10    3.79    0.17 
  -4  -4  10    1.48    0.12 
  -3  -4  10   17.82    0.37 
  -2  -4  10    4.10    0.16 
  -1  -4  10    1.60    0.12 
   0  -4  10   45.33    1.03 
   1  -4  10   13.02    0.40 
   2  -4  10   75.37    1.69 
   3  -4  10   -0.02    0.05 
   4  -4  10    0.59    0.12 
   7  -4  10    0.14    0.09 
 -11  -3  10    1.34    0.21 
 -10  -3  10    0.58    0.18 
  -9  -3  10    3.31    0.32 
  -8  -3  10    7.98    0.42 
  -7  -3  10   18.00    0.62 
  -6  -3  10    2.92    0.13 
  -5  -3  10   13.48    0.31 
  -4  -3  10   58.75    0.96 
  -3  -3  10    5.32    0.18 
  -2  -3  10    0.28    0.05 
  -1  -3  10   36.81    0.61 
   0  -3  10    8.67    0.16 
   1  -3  10    4.13    0.18 
   2  -3  10    0.66    0.10 
   3  -3  10   10.34    0.35 
   4  -3  10   69.78    1.61 
   5  -3  10   17.81    0.54 
   7  -3  10    1.12    0.23 
   8  -3  10    0.44    0.15 
 -11  -2  10   21.57    0.57 
 -10  -2  10    4.48    0.26 
  -9  -2  10    0.12    0.13 
  -8  -2  10    1.94    0.23 
  -7  -2  10    0.08    0.09 
  -6  -2  10   94.01    1.18 
  -5  -2  10   18.06    0.29 
  -4  -2  10   23.18    0.45 
  -3  -2  10  118.20    1.44 
  -2  -2  10    3.93    0.08 
  -1  -2  10    0.94    0.05 
   0  -2  10    8.05    0.14 
   1  -2  10    6.52    0.27 
   2  -2  10   14.32    0.41 
   3  -2  10    1.51    0.12 
   4  -2  10    1.96    0.15 
   5  -2  10   65.41    1.53 
   8  -2  10   29.49    0.85 
 -11  -1  10    8.55    0.36 
 -10  -1  10    6.57    0.29 
  -9  -1  10    0.37    0.09 
  -8  -1  10    3.63    0.19 
  -7  -1  10   -0.04    0.08 
  -6  -1  10    3.66    0.23 
  -5  -1  10   74.52    1.20 
  -4  -1  10    0.18    0.06 
  -3  -1  10    9.64    0.19 
  -2  -1  10    2.58    0.09 
  -1  -1  10   13.93    0.21 
   0  -1  10   48.61    0.50 
   1  -1  10   11.81    0.17 
   2  -1  10   27.15    0.66 
   3  -1  10    2.53    0.12 
   5  -1  10   -0.01    0.05 
   8  -1  10   11.18    0.47 
 -11   0  10   -0.05    0.11 
 -10   0  10    6.33    0.37 
  -9   0  10    0.16    0.11 
  -8   0  10    0.89    0.13 
  -7   0  10   -0.08    0.07 
  -6   0  10    6.71    0.29 
  -4   0  10   28.39    0.73 
  -2   0  10   16.09    0.26 
  -1   0  10   -0.01    0.02 
   0   0  10   15.97    0.20 
   1   0  10    0.00    0.02 
   2   0  10    8.02    0.15 
   3   0  10   -0.01    0.03 
   4   0  10   28.54    0.47 
   5   0  10   -0.02    0.03 
   8   0  10   37.64    1.03 
 -11   1  10    9.34    0.54 
 -10   1  10    6.57    0.37 
  -9   1  10    0.31    0.09 
  -8   1  10    3.73    0.18 
  -7   1  10    0.07    0.07 
  -6   1  10    3.63    0.21 
  -5   1  10   72.25    0.93 
  -4   1  10    0.14    0.04 
  -3   1  10    9.47    0.16 
  -2   1  10    2.70    0.08 
  -1   1  10   13.37    0.18 
   0   1  10   48.11    0.49 
   1   1  10   11.76    0.17 
   2   1  10   27.13    0.38 
   3   1  10    2.54    0.10 
   4   1  10   26.83    0.47 
   5   1  10    0.08    0.08 
   8   1  10   11.70    0.48 
 -11   2  10   21.50    0.84 
 -10   2  10    4.38    0.37 
  -9   2  10    0.11    0.08 
  -8   2  10    1.89    0.16 
  -7   2  10    0.23    0.10 
  -6   2  10   94.31    2.05 
  -5   2  10   18.19    0.37 
  -4   2  10   23.39    0.36 
  -3   2  10  117.34    1.77 
  -2   2  10    4.03    0.12 
  -1   2  10    1.05    0.07 
   0   2  10    8.19    0.15 
   1   2  10    7.33    0.18 
   2   2  10   14.21    0.25 
   3   2  10    1.32    0.09 
   4   2  10    1.94    0.16 
   5   2  10   65.57    1.56 
   8   2  10   29.51    0.88 
 -11   3  10    1.57    0.28 
 -10   3  10    0.60    0.19 
  -8   3  10    8.21    0.34 
  -7   3  10   18.74    0.54 
  -6   3  10    3.18    0.21 
  -5   3  10   13.39    0.32 
  -4   3  10   59.62    0.81 
  -3   3  10    5.21    0.19 
  -2   3  10    0.27    0.07 
   0   3  10    8.55    0.29 
   1   3  10    4.00    0.17 
 -10   4  10    0.35    0.18 
  -9   4  10    0.46    0.17 
  -8   4  10    1.23    0.23 
  -7   4  10    0.40    0.11 
  -6   4  10   15.63    0.48 
  -5   4  10    3.55    0.17 
  -4   4  10    1.63    0.13 
  -3   4  10   16.91    0.55 
   2   4  10   74.37    1.64 
   3   4  10    0.15    0.06 
 -10   5  10    7.05    0.63 
  -4   5  10   11.84    0.47 
   1   5  10   31.32    0.72 
  -7   6  10   41.94    1.24 
  -6   6  10    7.79    0.52 
  -5   6  10    0.00    0.10 
  -4   6  10   -0.14    0.10 
  -2   6  10  142.28    3.09 
   1   6  10   10.50    0.35 
  -5   7  10    0.48    0.14 
  -5   8  10   11.87    0.61 
   0 -10  11   25.50    0.87 
   1 -10  11    0.65    0.15 
   2 -10  11    1.76    0.29 
   3 -10  11    0.40    0.15 
   0  -9  11    0.11    0.12 
   1  -9  11    4.36    0.55 
   2  -9  11    0.49    0.14 
   3  -9  11    0.43    0.14 
   0  -8  11    5.15    0.32 
   1  -8  11    6.93    0.42 
   2  -8  11    0.09    0.09 
   4  -8  11   12.48    0.54 
  -8  -7  11   10.22    0.59 
  -5  -7  11    0.32    0.18 
  -4  -7  11    2.00    0.25 
   0  -7  11   13.03    0.48 
   1  -7  11    7.74    0.36 
   2  -7  11    5.53    0.31 
   3  -7  11    1.65    0.21 
  -9  -6  11    0.46    0.20 
  -8  -6  11   -0.02    0.17 
  -7  -6  11   -0.05    0.16 
  -3  -6  11    6.13    0.34 
   0  -6  11    3.65    0.23 
   1  -6  11   19.23    0.60 
   4  -6  11    4.93    0.34 
 -10  -5  11    3.71    0.45 
  -9  -5  11   25.95    0.92 
  -8  -5  11   42.85    1.34 
  -7  -5  11    1.45    0.25 
  -6  -5  11    0.39    0.13 
  -3  -5  11   21.57    0.67 
  -2  -5  11   82.47    1.89 
  -1  -5  11    3.53    0.15 
   0  -5  11    0.95    0.11 
   1  -5  11    1.13    0.11 
   2  -5  11    5.65    0.27 
   3  -5  11  146.89    3.19 
 -10  -4  11   14.78    0.66 
  -9  -4  11    0.55    0.19 
  -8  -4  11   10.09    0.49 
  -7  -4  11    2.57    0.26 
  -6  -4  11    0.09    0.09 
  -5  -4  11    3.18    0.17 
  -4  -4  11    4.20    0.18 
  -3  -4  11   16.75    0.37 
  -2  -4  11    3.70    0.17 
  -1  -4  11   12.84    0.29 
   0  -4  11    8.30    0.22 
   1  -4  11    7.20    0.28 
   2  -4  11  141.53    3.02 
   3  -4  11    3.85    0.21 
   4  -4  11    0.82    0.13 
   8  -4  11    7.78    0.44 
 -10  -3  11    0.14    0.20 
  -9  -3  11    0.24    0.14 
  -8  -3  11    4.62    0.32 
  -7  -3  11   16.78    0.60 
  -6  -3  11    0.11    0.05 
  -5  -3  11    2.90    0.16 
  -4  -3  11   21.97    0.44 
  -3  -3  11    0.78    0.10 
  -2  -3  11    3.82    0.10 
  -1  -3  11    7.78    0.30 
   0  -3  11    0.33    0.05 
   1  -3  11    1.66    0.13 
   2  -3  11   10.97    0.36 
   3  -3  11   57.91    1.36 
   4  -3  11   15.67    0.49 
   5  -3  11   -0.01    0.06 
   8  -3  11    0.03    0.09 
 -11  -2  11   11.35    0.41 
 -10  -2  11    0.59    0.12 
  -9  -2  11    6.42    0.31 
  -8  -2  11    9.14    0.43 
  -7  -2  11    5.15    0.31 
  -6  -2  11   32.15    0.89 
  -5  -2  11    2.27    0.15 
  -4  -2  11    2.57    0.09 
  -3  -2  11   24.41    0.36 
  -2  -2  11    1.30    0.06 
  -1  -2  11    1.93    0.06 
   0  -2  11   57.63    0.91 
   1  -2  11    6.05    0.19 
   2  -2  11    0.02    0.04 
   3  -2  11   25.01    0.66 
   4  -2  11   76.86    1.71 
   5  -2  11   36.89    0.95 
   8  -2  11    0.24    0.11 
 -11  -1  11    0.67    0.22 
 -10  -1  11   19.27    0.74 
  -9  -1  11   13.80    0.38 
  -8  -1  11    0.48    0.09 
  -7  -1  11    5.60    0.30 
  -6  -1  11    1.55    0.17 
  -5  -1  11    3.89    0.23 
  -4  -1  11   25.35    0.69 
  -3  -1  11   10.27    0.21 
  -2  -1  11    9.68    0.15 
  -1  -1  11   24.51    0.30 
   0  -1  11   65.72    1.01 
   1  -1  11    4.18    0.12 
   2  -1  11    0.09    0.04 
   3  -1  11   22.78    0.60 
   4  -1  11    5.09    0.24 
   5  -1  11    9.57    0.36 
   6  -1  11    1.34    0.22 
   8  -1  11    0.90    0.20 
   9  -1  11    0.40    0.20 
 -11   0  11    6.32    0.34 
 -10   0  11    0.03    0.09 
  -9   0  11    1.44    0.17 
  -8   0  11   -0.07    0.07 
  -7   0  11   34.87    0.92 
  -6   0  11    0.10    0.07 
  -5   0  11    2.41    0.13 
  -4   0  11   -0.04    0.04 
  -3   0  11  101.92    1.56 
  -2   0  11   -0.01    0.04 
  -1   0  11   27.12    0.33 
   0   0  11    0.04    0.02 
   1   0  11   18.61    0.23 
   2   0  11   -0.03    0.03 
   3   0  11   36.84    0.89 
   4   0  11    0.00    0.03 
   5   0  11   -0.01    0.03 
   6   0  11    0.00    0.05 
   8   0  11   -0.01    0.09 
 -11   1  11    0.66    0.21 
 -10   1  11   20.35    0.56 
  -9   1  11   13.92    0.38 
  -8   1  11    0.49    0.11 
  -7   1  11    5.59    0.28 
  -6   1  11    1.23    0.12 
  -5   1  11    4.06    0.12 
  -4   1  11   25.48    0.38 
  -3   1  11   10.27    0.24 
  -2   1  11    9.69    0.18 
  -1   1  11   24.53    0.27 
   0   1  11   64.63    0.72 
   1   1  11    4.26    0.10 
   2   1  11    0.01    0.03 
   3   1  11   22.74    0.40 
   4   1  11    5.33    0.15 
   5   1  11    9.69    0.23 
   6   1  11    1.20    0.19 
   8   1  11    0.49    0.15 
   9   1  11    0.38    0.19 
 -11   2  11    8.55    0.85 
  -9   2  11    6.33    0.34 
  -8   2  11    9.10    0.38 
  -7   2  11    5.32    0.27 
  -6   2  11   32.62    0.58 
  -5   2  11    2.21    0.13 
  -4   2  11    2.46    0.11 
  -3   2  11   24.73    0.46 
  -2   2  11    1.29    0.10 
  -1   2  11    1.89    0.12 
   0   2  11   57.96    0.92 
   1   2  11    6.17    0.20 
   2   2  11    0.01    0.03 
   3   2  11   25.58    0.46 
   4   2  11   74.90    1.73 
   5   2  11   37.35    0.98 
   8   2  11    0.05    0.14 
 -10   3  11   -0.03    0.25 
  -9   3  11    0.14    0.14 
  -8   3  11    4.66    0.29 
  -7   3  11   16.80    0.52 
  -6   3  11    0.22    0.09 
  -5   3  11    2.93    0.15 
  -4   3  11   22.15    0.62 
  -3   3  11    0.50    0.10 
  -2   3  11    3.68    0.22 
   0   3  11    0.29    0.07 
   1   3  11    1.31    0.11 
 -10   4  11   14.49    0.49 
  -9   4  11    0.74    0.21 
  -8   4  11   10.47    0.42 
  -7   4  11    2.28    0.18 
  -6   4  11    0.17    0.10 
  -5   4  11    3.05    0.17 
  -4   4  11    4.32    0.25 
   2   4  11  142.52    2.96 
 -10   5  11    3.39    0.49 
  -6   5  11    0.44    0.13 
  -4   5  11   11.33    0.55 
  -3   5  11   20.21    0.73 
  -8   6  11    0.05    0.18 
  -5   6  11    1.56    0.24 
  -4   6  11    0.94    0.21 
  -6   8  11    0.18    0.24 
  -1 -10  12    4.78    0.40 
   0 -10  12    3.76    0.37 
   1 -10  12    1.49    0.32 
   2 -10  12    0.25    0.15 
   3 -10  12    0.18    0.15 
  -1  -9  12    9.24    0.51 
   1  -9  12    9.88    0.48 
   2  -9  12   12.09    0.53 
   3  -9  12    0.70    0.16 
   0  -8  12    1.10    0.22 
   1  -8  12    0.19    0.13 
   2  -8  12    0.16    0.11 
   3  -8  12   14.97    0.58 
   4  -8  12   -0.04    0.11 
  -8  -7  12    0.49    0.19 
  -4  -7  12    7.11    0.42 
  -1  -7  12    0.91    0.18 
   0  -7  12   -0.04    0.08 
   1  -7  12    0.22    0.08 
   2  -7  12    0.17    0.10 
   3  -7  12    0.52    0.12 
  -9  -6  12    0.72    0.22 
  -8  -6  12    8.91    0.58 
  -7  -6  12    5.06    0.38 
  -4  -6  12   18.99    0.68 
  -3  -6  12   -0.03    0.08 
  -1  -6  12   19.28    0.59 
   0  -6  12    3.43    0.23 
   1  -6  12    3.74    0.24 
   2  -6  12    0.07    0.08 
   3  -6  12    0.11    0.08 
   4  -6  12    8.52    0.38 
   5  -6  12    0.34    0.11 
  -9  -5  12    0.18    0.17 
  -7  -5  12   -0.08    0.12 
  -6  -5  12    0.38    0.15 
  -5  -5  12    8.48    0.47 
  -4  -5  12    4.06    0.31 
  -3  -5  12   39.22    1.05 
  -2  -5  12    1.10    0.16 
  -1  -5  12   13.52    0.32 
   0  -5  12    2.54    0.15 
   1  -5  12    0.91    0.14 
   2  -5  12   15.37    0.49 
   3  -5  12   17.32    0.55 
   5  -5  12    0.30    0.09 
 -10  -4  12    0.90    0.25 
  -9  -4  12    6.28    0.41 
  -8  -4  12    0.03    0.12 
  -6  -4  12    3.35    0.27 
  -5  -4  12    0.94    0.14 
  -4  -4  12    0.81    0.15 
  -3  -4  12    9.90    0.40 
  -2  -4  12    2.39    0.12 
  -1  -4  12   22.61    0.44 
   0  -4  12   26.72    0.49 
   1  -4  12   10.73    0.37 
   2  -4  12    5.21    0.25 
   3  -4  12    1.25    0.15 
   4  -4  12    0.63    0.14 
   8  -4  12    2.77    0.41 
 -10  -3  12    1.74    0.34 
  -9  -3  12    1.42    0.28 
  -7  -3  12    0.18    0.13 
  -5  -3  12   10.06    0.41 
  -4  -3  12   76.41    1.23 
  -3  -3  12    1.76    0.13 
  -2  -3  12   16.69    0.27 
  -1  -3  12    0.04    0.03 
   0  -3  12    5.75    0.17 
   1  -3  12    2.30    0.11 
   2  -3  12    1.39    0.13 
   3  -3  12   36.15    0.92 
   4  -3  12    5.83    0.27 
   5  -3  12   11.41    0.58 
  -9  -2  12    1.77    0.19 
  -8  -2  12    0.18    0.13 
  -7  -2  12    0.17    0.11 
  -6  -2  12    0.12    0.08 
  -5  -2  12   63.63    1.50 
  -4  -2  12   12.76    0.45 
  -3  -2  12    0.30    0.04 
  -2  -2  12    0.00    0.03 
  -1  -2  12   72.24    0.91 
   0  -2  12   27.32    0.70 
   1  -2  12    6.94    0.18 
   2  -2  12   29.01    0.72 
   3  -2  12    0.38    0.07 
   4  -2  12   76.63    1.73 
   5  -2  12   38.92    1.00 
 -11  -1  12    3.23    0.31 
 -10  -1  12    1.99    0.30 
  -9  -1  12    1.18    0.24 
  -8  -1  12    9.66    0.43 
  -7  -1  12    0.09    0.10 
  -6  -1  12    3.95    0.25 
  -5  -1  12   64.65    1.53 
  -4  -1  12   40.65    1.02 
  -3  -1  12    4.83    0.24 
  -2  -1  12    9.73    0.17 
  -1  -1  12    6.52    0.13 
   0  -1  12  150.57    2.24 
   1  -1  12   15.98    0.32 
   2  -1  12    4.09    0.10 
   4  -1  12    0.20    0.06 
   5  -1  12   30.72    0.81 
 -11   0  12   -0.05    0.22 
 -10   0  12    0.90    0.19 
  -9   0  12    0.06    0.12 
  -8   0  12    8.09    0.38 
  -7   0  12    0.02    0.09 
  -6   0  12   20.76    0.62 
  -5   0  12    0.08    0.05 
  -4   0  12    1.37    0.10 
  -3   0  12   -0.04    0.05 
  -2   0  12   16.23    0.24 
  -1   0  12    0.02    0.02 
   0   0  12    4.84    0.10 
   1   0  12    0.00    0.03 
   2   0  12    4.44    0.15 
   3   0  12   -0.04    0.04 
   4   0  12   14.44    0.46 
   5   0  12    0.07    0.03 
   6   0  12   32.27    0.75 
   9   0  12    0.11    0.13 
 -10   1  12    1.17    0.30 
  -9   1  12    0.99    0.18 
  -8   1  12   10.09    0.42 
  -7   1  12    0.06    0.10 
  -6   1  12    3.93    0.18 
  -5   1  12   65.38    0.86 
  -4   1  12   41.09    0.57 
  -3   1  12    4.98    0.16 
  -2   1  12    9.77    0.19 
  -1   1  12    6.58    0.12 
   0   1  12  152.20    1.59 
   1   1  12   15.22    0.34 
   2   1  12    3.99    0.12 
   3   1  12   -0.07    0.05 
   4   1  12    0.19    0.04 
   5   1  12   29.72    0.53 
 -10   2  12    2.79    0.35 
  -9   2  12    1.56    0.19 
  -8   2  12    0.27    0.13 
  -7   2  12    0.23    0.11 
  -6   2  12    0.10    0.07 
  -5   2  12   62.82    0.84 
  -4   2  12   13.06    0.26 
  -3   2  12    0.41    0.08 
  -2   2  12   -0.01    0.05 
  -1   2  12   74.70    1.67 
   0   2  12   26.35    0.48 
   2   2  12   28.95    0.50 
   3   2  12    0.25    0.07 
   4   2  12   76.67    1.76 
   5   2  12   39.96    1.04 
 -10   3  12    2.50    0.34 
  -9   3  12    0.73    0.19 
  -8   3  12    6.92    0.35 
  -7   3  12    0.26    0.11 
  -6   3  12    0.70    0.17 
  -5   3  12   10.04    0.28 
  -4   3  12   76.23    1.73 
  -3   3  12    2.01    0.18 
  -2   3  12   17.10    0.54 
   1   3  12    2.07    0.13 
   2   3  12    1.39    0.11 
  -8   4  12    0.09    0.15 
  -7   4  12    1.97    0.18 
  -6   4  12    3.77    0.19 
  -5   4  12    1.29    0.14 
  -4   4  12    0.52    0.11 
   2   4  12    5.51    0.23 
   3   4  12    1.42    0.16 
  -6   5  12    0.42    0.14 
  -5   5  12    9.63    0.44 
  -6   6  12    0.10    0.14 
  -1   8  12    3.65    0.42 
  -2 -10  13    9.51    0.51 
  -1 -10  13    0.08    0.16 
   0 -10  13    7.41    0.46 
   1 -10  13    6.29    0.44 
   2 -10  13    3.59    0.37 
  -1  -9  13    1.46    0.34 
   0  -9  13    0.72    0.15 
   1  -9  13    8.49    0.45 
   2  -9  13    1.10    0.27 
   3  -9  13    8.13    0.45 
   4  -9  13   35.59    1.07 
  -1  -8  13   -0.11    0.11 
   1  -8  13   14.30    0.56 
   2  -8  13    9.25    0.44 
   3  -8  13   19.14    0.68 
   4  -8  13    0.14    0.11 
  -5  -7  13    0.21    0.14 
  -4  -7  13    6.07    0.37 
  -1  -7  13    0.78    0.19 
   0  -7  13    2.35    0.23 
   1  -7  13    0.06    0.09 
   2  -7  13    5.02    0.31 
   3  -7  13    0.08    0.10 
   4  -7  13    0.10    0.10 
   5  -7  13    1.13    0.22 
  -8  -6  13    0.26    0.18 
  -4  -6  13   19.86    0.69 
  -3  -6  13    1.27    0.20 
  -2  -6  13    0.54    0.11 
  -1  -6  13   15.23    0.50 
   0  -6  13    0.07    0.07 
   1  -6  13   31.61    0.87 
   2  -6  13    2.61    0.22 
   3  -6  13    2.35    0.21 
   4  -6  13   10.36    0.43 
  -9  -5  13    9.91    0.56 
  -8  -5  13    1.27    0.27 
  -7  -5  13    2.57    0.47 
  -3  -5  13   43.47    1.27 
  -2  -5  13   12.83    0.31 
  -1  -5  13    0.14    0.06 
   0  -5  13    1.60    0.17 
   1  -5  13    9.95    0.37 
   2  -5  13    0.29    0.09 
   4  -5  13    6.64    0.33 
   5  -5  13    0.03    0.08 
   6  -5  13    5.70    0.36 
 -10  -4  13    0.21    0.21 
  -9  -4  13    0.12    0.16 
  -7  -4  13    0.18    0.14 
  -6  -4  13    0.10    0.12 
  -5  -4  13   13.72    0.54 
  -3  -4  13    7.36    0.21 
  -2  -4  13    2.22    0.12 
  -1  -4  13    3.50    0.14 
   0  -4  13    0.08    0.06 
   1  -4  13   48.45    0.82 
   2  -4  13    0.69    0.13 
   3  -4  13    6.16    0.29 
   4  -4  13   10.95    0.41 
   6  -4  13    0.07    0.10 
   9  -4  13    1.58    0.33 
 -10  -3  13    1.73    0.24 
  -9  -3  13    8.40    0.47 
  -8  -3  13    9.66    0.48 
  -7  -3  13   23.53    0.77 
  -6  -3  13    2.78    0.25 
  -5  -3  13    3.44    0.14 
  -4  -3  13   15.07    0.31 
  -3  -3  13    9.73    0.23 
  -2  -3  13   23.18    0.36 
  -1  -3  13   61.67    0.99 
   0  -3  13   -0.01    0.03 
   1  -3  13  116.66    1.77 
   2  -3  13   18.36    0.52 
   3  -3  13    9.15    0.35 
   4  -3  13    0.99    0.15 
 -10  -2  13   13.85    0.44 
  -9  -2  13    8.03    0.31 
  -8  -2  13   22.64    0.74 
  -7  -2  13   18.60    0.64 
  -6  -2  13    2.40    0.23 
  -5  -2  13  249.39    5.22 
  -4  -2  13   11.80    0.43 
  -3  -2  13   30.40    0.53 
  -2  -2  13    8.26    0.16 
  -1  -2  13   32.77    0.45 
   0  -2  13   70.54    1.12 
   1  -2  13   68.05    1.09 
   2  -2  13   15.57    0.33 
   3  -2  13   38.29    0.93 
   4  -2  13   75.50    1.73 
   5  -2  13    0.68    0.14 
 -10  -1  13    2.03    0.22 
  -9  -1  13    4.45    0.34 
  -8  -1  13    2.33    0.25 
  -7  -1  13    0.24    0.11 
  -6  -1  13   36.45    0.99 
  -5  -1  13   15.20    0.51 
  -4  -1  13    0.60    0.13 
  -3  -1  13    3.78    0.22 
  -2  -1  13   11.45    0.19 
  -1  -1  13   20.58    0.30 
   0  -1  13    0.07    0.03 
   1  -1  13   14.21    0.30 
   2  -1  13    3.76    0.14 
   3  -1  13   23.46    0.52 
   4  -1  13    4.01    0.22 
   5  -1  13   13.32    0.47 
 -10   0  13   -0.27    0.11 
  -9   0  13    3.55    0.22 
  -8   0  13   -0.13    0.09 
  -7   0  13   11.47    0.45 
  -6   0  13    0.06    0.07 
  -5   0  13   36.21    0.67 
  -4   0  13    0.06    0.04 
  -3   0  13    3.22    0.21 
  -2   0  13    0.02    0.02 
  -1   0  13    3.38    0.09 
   0   0  13    0.00    0.02 
   1   0  13    7.75    0.20 
   2   0  13    0.02    0.04 
   3   0  13   19.73    0.56 
   4   0  13    0.03    0.05 
   5   0  13    2.27    0.19 
 -10   1  13    2.02    0.23 
  -9   1  13    4.92    0.33 
  -8   1  13    2.29    0.25 
  -7   1  13    0.21    0.10 
  -6   1  13   36.76    0.97 
  -5   1  13   14.61    0.37 
  -4   1  13    0.60    0.08 
  -3   1  13    4.03    0.15 
  -2   1  13   11.34    0.27 
  -1   1  13   20.40    0.38 
   0   1  13   -0.02    0.02 
   1   1  13   14.73    0.24 
   2   1  13    3.87    0.11 
   3   1  13   23.43    0.41 
   4   1  13    4.28    0.13 
   5   1  13   13.94    0.29 
 -10   2  13   15.07    0.93 
  -9   2  13    7.95    0.42 
  -8   2  13   23.34    0.69 
  -7   2  13   18.65    0.48 
  -6   2  13    2.63    0.22 
  -5   2  13  246.22    3.67 
  -4   2  13   11.78    0.29 
  -3   2  13   31.42    0.60 
  -2   2  13    8.19    0.34 
  -1   2  13   32.64    0.87 
   0   2  13   71.35    1.13 
   2   2  13   15.05    0.31 
   3   2  13   36.94    0.63 
   4   2  13   76.21    1.76 
   5   2  13    0.91    0.18 
  -8   3  13    9.97    0.43 
  -7   3  13   24.80    0.56 
  -6   3  13    2.26    0.23 
  -5   3  13    3.36    0.18 
  -4   3  13   14.82    0.50 
  -3   3  13    9.68    0.38 
  -2   3  13   23.97    0.69 
   1   3  13  118.21    2.44 
  -8   4  13    0.08    0.15 
  -7   4  13    0.10    0.13 
  -6   4  13   -0.03    0.07 
  -5   4  13   14.74    0.51 
  -4   4  13    0.75    0.18 
  -6   5  13    0.06    0.17 
  -6   6  13    0.03    0.15 
  -2 -10  14   13.97    0.62 
  -1 -10  14   26.46    0.88 
   0 -10  14    0.86    0.20 
  -2  -9  14    4.88    0.38 
  -1  -9  14    5.76    0.38 
   0  -9  14    7.57    0.44 
   1  -9  14    1.85    0.30 
   2  -9  14    2.50    0.32 
   3  -9  14    0.01    0.15 
   4  -9  14   17.93    0.69 
  -2  -8  14    1.69    0.29 
   0  -8  14    0.96    0.23 
   1  -8  14    1.58    0.25 
   3  -8  14    6.11    0.38 
   4  -8  14    1.37    0.26 
  -4  -7  14    1.54    0.25 
  -2  -7  14    0.12    0.10 
  -1  -7  14    1.40    0.20 
   0  -7  14    0.42    0.12 
   1  -7  14    4.65    0.30 
   2  -7  14    2.87    0.31 
   3  -7  14    0.24    0.12 
   5  -7  14    3.27    0.29 
  -7  -6  14    0.43    0.21 
  -3  -6  14    5.84    0.30 
  -2  -6  14   -0.04    0.08 
  -1  -6  14    1.02    0.18 
   0  -6  14   -0.09    0.08 
   1  -6  14    0.17    0.09 
   2  -6  14   39.28    1.04 
   3  -6  14    0.30    0.10 
   4  -6  14    0.19    0.13 
   5  -6  14    3.01    0.26 
  -9  -5  14    2.05    0.35 
  -8  -5  14    6.68    0.44 
  -7  -5  14   -0.13    0.13 
  -4  -5  14    3.70    0.29 
  -3  -5  14    6.90    0.29 
  -2  -5  14   14.36    0.34 
  -1  -5  14   46.49    1.11 
   0  -5  14    8.29    0.34 
   1  -5  14  139.66    3.04 
   2  -5  14    9.67    0.38 
   3  -5  14   11.85    0.44 
   4  -5  14    1.71    0.21 
   6  -5  14    5.19    0.33 
  -9  -4  14    6.50    0.46 
  -8  -4  14    0.83    0.19 
  -7  -4  14    4.81    0.36 
  -6  -4  14    4.34    0.35 
  -5  -4  14    4.71    0.20 
  -4  -4  14    1.21    0.14 
  -3  -4  14   26.20    0.66 
  -2  -4  14   11.64    0.28 
  -1  -4  14   37.82    0.67 
   0  -4  14    0.09    0.05 
   1  -4  14    9.33    0.26 
   2  -4  14   11.50    0.40 
   3  -4  14   18.93    0.58 
   5  -4  14    0.31    0.10 
   6  -4  14   10.37    0.54 
 -10  -3  14    5.70    0.32 
  -9  -3  14    1.06    0.28 
  -6  -3  14    1.86    0.22 
  -4  -3  14    4.34    0.15 
  -3  -3  14   11.01    0.25 
  -2  -3  14   26.71    0.77 
  -1  -3  14    4.52    0.16 
   0  -3  14   28.82    0.53 
   1  -3  14    0.52    0.08 
   2  -3  14   42.73    0.74 
   3  -3  14    2.23    0.18 
   4  -3  14    3.20    0.22 
   6  -3  14    5.64    0.31 
 -10  -2  14    1.43    0.33 
  -9  -2  14    1.06    0.28 
  -8  -2  14   10.24    0.55 
  -7  -2  14    7.90    0.39 
  -6  -2  14    0.76    0.18 
  -5  -2  14   88.55    2.03 
  -4  -2  14    0.02    0.06 
  -3  -2  14    0.39    0.06 
  -2  -2  14   21.11    0.32 
  -1  -2  14    8.75    0.17 
   0  -2  14   97.34    1.48 
   1  -2  14   14.52    0.32 
   2  -2  14    4.54    0.16 
   3  -2  14   39.03    0.69 
   4  -2  14   84.41    1.91 
   5  -2  14    4.65    0.30 
   6  -2  14    0.63    0.15 
 -10  -1  14    0.14    0.18 
  -9  -1  14    0.12    0.14 
  -8  -1  14    1.20    0.23 
  -7  -1  14   38.14    0.74 
  -6  -1  14    4.00    0.27 
  -5  -1  14    2.57    0.22 
  -4  -1  14    1.33    0.15 
  -2  -1  14    0.09    0.03 
  -1  -1  14    5.23    0.15 
   0  -1  14   13.77    0.47 
   1  -1  14    0.05    0.04 
   2  -1  14    0.68    0.08 
   3  -1  14    4.36    0.17 
   4  -1  14   22.55    0.65 
   5  -1  14   71.40    1.68 
 -10   0  14    0.07    0.16 
  -9   0  14    0.19    0.13 
  -8   0  14    3.68    0.28 
  -6   0  14    0.04    0.08 
  -5   0  14   -0.05    0.04 
  -4   0  14   18.90    0.58 
  -3   0  14    0.08    0.07 
  -2   0  14    0.36    0.05 
  -1   0  14    0.00    0.03 
   0   0  14   17.57    0.23 
   1   0  14    0.03    0.03 
   2   0  14    3.35    0.14 
   3   0  14    0.01    0.05 
   4   0  14    1.94    0.17 
   5   0  14    0.05    0.07 
  10   0  14    2.29    0.37 
  -9   1  14    0.29    0.17 
  -8   1  14    1.27    0.25 
  -7   1  14   37.41    0.73 
  -6   1  14    4.03    0.26 
  -5   1  14    2.72    0.12 
  -4   1  14    1.25    0.12 
  -3   1  14   22.30    0.44 
  -2   1  14    0.01    0.07 
  -1   1  14    5.25    0.16 
   0   1  14   14.77    0.25 
   1   1  14    0.04    0.03 
   2   1  14    0.77    0.07 
   3   1  14    4.13    0.23 
   4   1  14   23.16    0.42 
   5   1  14   73.26    1.13 
  -9   2  14    0.43    0.17 
  -8   2  14   11.70    0.48 
  -7   2  14    7.46    0.27 
  -6   2  14    0.74    0.13 
  -5   2  14   86.57    1.39 
  -4   2  14    0.09    0.08 
  -3   2  14    0.28    0.09 
  -2   2  14   21.32    0.63 
  -1   2  14    9.06    0.37 
   0   2  14   95.08    2.17 
   2   2  14    4.29    0.15 
   3   2  14   38.46    0.65 
   4   2  14   82.99    1.33 
   6   2  14    0.40    0.12 
   7   2  14   -0.05    0.10 
  -8   3  14    2.72    0.23 
  -7   3  14    0.69    0.16 
  -6   3  14    2.09    0.17 
  -5   3  14    1.72    0.21 
  -4   3  14    4.07    0.26 
  -3   3  14   11.39    0.43 
  -2   3  14   27.68    0.79 
  -1   3  14    4.43    0.27 
   1   3  14    0.70    0.11 
  -8   4  14    1.24    0.31 
  -7   4  14    5.30    0.25 
  -6   4  14    4.16    0.31 
  -5   4  14    4.80    0.30 
  -4   4  14    1.24    0.21 
   2   4  14   11.38    0.35 
  -7   5  14   -0.15    0.12 
  -2   7  14    0.07    0.12 
  -4  -9  15    3.25    0.38 
  -3  -9  15    7.20    0.45 
  -2  -9  15    4.76    0.39 
  -1  -9  15   -0.01    0.14 
   0  -9  15    0.36    0.15 
   1  -9  15   -0.08    0.13 
   2  -9  15   11.81    0.54 
   3  -9  15    0.04    0.15 
   4  -9  15   11.65    0.55 
  -1  -8  15    0.16    0.13 
   0  -8  15    0.97    0.24 
   1  -8  15    3.85    0.31 
   2  -8  15   -0.14    0.12 
   3  -8  15    0.11    0.13 
   4  -8  15    5.88    0.38 
   5  -8  15    2.89    0.33 
  -5  -7  15    0.71    0.20 
  -4  -7  15    0.50    0.13 
  -3  -7  15    1.10    0.23 
  -2  -7  15    5.57    0.32 
  -1  -7  15    2.89    0.25 
   0  -7  15    0.14    0.10 
   1  -7  15    0.15    0.11 
   2  -7  15    0.12    0.10 
   3  -7  15   -0.04    0.10 
   4  -7  15   -0.12    0.11 
   5  -7  15    0.50    0.14 
  -8  -6  15    0.05    0.21 
  -4  -6  15    1.59    0.16 
  -3  -6  15    9.93    0.39 
  -2  -6  15    0.09    0.09 
  -1  -6  15   16.54    0.54 
   0  -6  15    0.19    0.09 
   1  -6  15   26.91    0.78 
   2  -6  15   48.45    1.23 
   3  -6  15    0.18    0.09 
   4  -6  15    1.62    0.22 
  -9  -5  15    0.52    0.20 
  -8  -5  15   11.93    0.58 
  -7  -5  15   -0.26    0.14 
  -5  -5  15    4.50    0.21 
  -4  -5  15   84.29    1.43 
  -3  -5  15   18.39    0.41 
  -2  -5  15    5.80    0.21 
  -1  -5  15    4.82    0.25 
   0  -5  15   -0.01    0.07 
   1  -5  15   42.56    1.06 
   2  -5  15   20.88    0.64 
   3  -5  15    4.86    0.28 
   4  -5  15   30.43    0.88 
   5  -5  15    0.10    0.08 
   6  -5  15    8.99    0.56 
  -9  -4  15    0.33    0.20 
  -8  -4  15    0.38    0.16 
  -6  -4  15    1.24    0.21 
  -5  -4  15   16.63    0.61 
  -4  -4  15    0.69    0.14 
  -3  -4  15    8.47    0.30 
  -2  -4  15    4.76    0.17 
  -1  -4  15    1.21    0.11 
   0  -4  15   29.17    0.74 
   1  -4  15    0.03    0.06 
   2  -4  15   31.59    0.83 
   3  -4  15    1.11    0.17 
   4  -4  15    9.24    0.38 
   5  -4  15    1.28    0.19 
   6  -4  15    4.35    0.39 
   7  -4  15    6.71    0.38 
  -9  -3  15    1.04    0.21 
  -8  -3  15    0.31    0.20 
  -7  -3  15    7.72    0.42 
  -6  -3  15   22.39    0.73 
  -5  -3  15    5.56    0.32 
  -4  -3  15    3.99    0.15 
  -3  -3  15   12.82    0.30 
  -2  -3  15    0.17    0.05 
  -1  -3  15   44.45    0.76 
   0  -3  15    0.85    0.09 
   1  -3  15    0.29    0.07 
   2  -3  15    2.44    0.14 
   3  -3  15    8.28    0.34 
   4  -3  15   33.16    0.96 
   5  -3  15    9.98    0.41 
   7  -3  15    1.17    0.22 
 -10  -2  15    4.02    0.39 
  -9  -2  15    0.15    0.15 
  -8  -2  15   13.65    0.56 
  -7  -2  15   12.61    0.51 
  -6  -2  15    3.64    0.27 
  -5  -2  15    1.67    0.20 
  -4  -2  15    0.65    0.15 
  -3  -2  15    3.38    0.12 
  -2  -2  15   10.24    0.24 
  -1  -2  15   15.27    0.34 
   0  -2  15    0.09    0.04 
   1  -2  15   -0.02    0.04 
   2  -2  15   45.09    0.83 
   3  -2  15   28.45    0.56 
   4  -2  15   32.15    0.85 
   5  -2  15    5.86    0.30 
   6  -2  15    5.83    0.31 
   7  -2  15    5.34    0.33 
 -10  -1  15    0.23    0.16 
  -9  -1  15   13.10    0.57 
  -7  -1  15   25.85    0.80 
  -6  -1  15    6.69    0.34 
  -5  -1  15    0.62    0.15 
  -4  -1  15   12.60    0.46 
  -3  -1  15    5.31    0.27 
  -2  -1  15    5.20    0.13 
  -1  -1  15    7.04    0.15 
   0  -1  15    0.46    0.07 
   1  -1  15    0.18    0.04 
   2  -1  15    4.30    0.16 
   3  -1  15   36.80    0.94 
   4  -1  15    0.03    0.06 
   6  -1  15    0.27    0.09 
   7  -1  15    1.24    0.22 
  -9   0  15    1.45    0.31 
  -8   0  15   -0.07    0.12 
  -7   0  15    0.43    0.14 
  -6   0  15    0.00    0.05 
  -5   0  15    3.89    0.27 
  -4   0  15    0.00    0.08 
  -3   0  15    5.06    0.27 
  -2   0  15    0.05    0.03 
  -1   0  15    3.10    0.10 
   0   0  15    0.06    0.03 
   1   0  15    0.72    0.06 
   2   0  15    0.00    0.05 
   4   0  15   -0.01    0.06 
   6   0  15    0.08    0.09 
 -10   1  15   -0.03    0.19 
  -9   1  15   13.45    0.55 
  -8   1  15    2.41    0.28 
  -7   1  15   26.15    0.78 
  -6   1  15    6.49    0.24 
  -5   1  15    0.41    0.11 
  -4   1  15   12.34    0.46 
  -3   1  15    4.89    0.27 
  -2   1  15    5.79    0.20 
  -1   1  15    7.03    0.19 
   0   1  15    0.52    0.06 
   1   1  15    0.16    0.04 
   2   1  15    4.46    0.23 
   3   1  15   37.19    0.95 
   4   1  15   -0.02    0.07 
   5   1  15    5.77    0.20 
   6   1  15    0.06    0.05 
  -9   2  15    0.25    0.15 
  -8   2  15   12.84    0.51 
  -7   2  15   12.47    0.35 
  -6   2  15    3.37    0.26 
  -5   2  15    1.33    0.19 
  -4   2  15    0.62    0.14 
  -3   2  15    3.28    0.24 
  -2   2  15   10.03    0.41 
  -1   2  15   15.29    0.54 
   0   2  15    0.06    0.08 
   2   2  15   45.24    0.75 
   3   2  15   29.31    0.52 
   4   2  15   32.21    0.57 
   5   2  15    6.34    0.50 
   6   2  15    4.84    0.33 
   7   2  15    5.05    0.39 
  -8   3  15    0.31    0.16 
  -7   3  15    8.53    0.30 
  -6   3  15   22.60    0.70 
  -5   3  15    5.44    0.31 
  -4   3  15    4.27    0.28 
  -3   3  15   13.72    0.50 
  -2   3  15    0.17    0.09 
  -1   3  15   44.50    1.16 
  -8   4  15    0.37    0.22 
  -7   4  15    2.51    0.31 
  -6   4  15    0.81    0.17 
  -5   4  15   17.66    0.60 
  -4   4  15    0.31    0.12 
  -3  -9  16    5.75    0.42 
  -2  -9  16    0.37    0.17 
  -1  -9  16    2.91    0.35 
   0  -9  16    0.40    0.16 
   1  -9  16    0.07    0.15 
   2  -9  16    1.38    0.31 
   3  -9  16    0.49    0.18 
  -4  -8  16    2.05    0.36 
  -3  -8  16    0.23    0.14 
  -2  -8  16    1.32    0.28 
  -1  -8  16    0.02    0.12 
   0  -8  16    1.65    0.26 
   1  -8  16   14.39    0.65 
   2  -8  16    4.68    0.35 
   3  -8  16    1.26    0.27 
   4  -8  16    0.25    0.16 
   5  -8  16   11.17    0.56 
  -5  -7  16    3.14    0.33 
  -4  -7  16    3.93    0.31 
  -3  -7  16    0.21    0.12 
  -2  -7  16    0.05    0.10 
  -1  -7  16    0.47    0.13 
   0  -7  16    7.79    0.38 
   2  -7  16   32.16    0.92 
   4  -7  16    3.34    0.32 
   5  -7  16    5.46    0.38 
   6  -7  16    0.18    0.14 
  -5  -6  16    0.60    0.13 
  -4  -6  16   13.38    0.36 
  -3  -6  16   10.76    0.40 
  -2  -6  16    0.06    0.10 
  -1  -6  16    0.08    0.09 
   0  -6  16    1.63    0.20 
   1  -6  16    4.18    0.28 
   2  -6  16   23.35    0.72 
   3  -6  16   -0.03    0.11 
   4  -6  16    2.19    0.25 
   5  -6  16    0.01    0.10 
   6  -6  16    8.10    0.44 
  -8  -5  16   -0.10    0.15 
  -7  -5  16    4.75    0.42 
  -6  -5  16    0.56    0.16 
  -5  -5  16    3.72    0.25 
  -4  -5  16    4.53    0.25 
  -3  -5  16    6.93    0.23 
  -2  -5  16    0.23    0.07 
  -1  -5  16    6.02    0.28 
   0  -5  16    0.06    0.08 
   1  -5  16   33.39    0.87 
   2  -5  16   14.84    0.51 
   3  -5  16    0.37    0.10 
   5  -5  16    0.26    0.11 
   6  -5  16    1.25    0.25 
  -9  -4  16    4.23    0.42 
  -8  -4  16    1.90    0.32 
  -6  -4  16    0.51    0.15 
  -5  -4  16    1.25    0.19 
  -4  -4  16   28.51    0.69 
  -3  -4  16    6.77    0.27 
  -2  -4  16    0.82    0.11 
  -1  -4  16   -0.05    0.05 
   0  -4  16    1.76    0.17 
   1  -4  16   16.16    0.50 
   2  -4  16    7.02    0.32 
   3  -4  16   19.07    0.59 
   4  -4  16    1.41    0.20 
   6  -4  16   -0.01    0.11 
  -9  -3  16    1.77    0.33 
  -8  -3  16    0.01    0.14 
  -7  -3  16    0.98    0.24 
  -5  -3  16    3.98    0.28 
  -3  -3  16    3.57    0.18 
  -2  -3  16    3.47    0.15 
  -1  -3  16    4.63    0.17 
   0  -3  16   45.95    0.79 
   1  -3  16   12.63    0.40 
   2  -3  16   15.44    0.48 
   3  -3  16    0.94    0.16 
   4  -3  16    0.76    0.18 
   5  -3  16    4.04    0.26 
   6  -3  16    1.45    0.21 
   7  -3  16    0.62    0.13 
  -9  -2  16    0.10    0.17 
  -8  -2  16    0.05    0.14 
  -7  -2  16   28.61    0.90 
  -6  -2  16   -0.08    0.10 
  -5  -2  16    1.08    0.19 
  -3  -2  16   12.12    0.27 
  -2  -2  16    9.05    0.23 
  -1  -2  16   -0.01    0.04 
   0  -2  16    1.97    0.12 
   1  -2  16   -0.05    0.05 
   2  -2  16  139.43    2.96 
   3  -2  16   13.75    0.46 
   4  -2  16   36.27    0.96 
   5  -2  16   15.60    0.54 
   7  -2  16    3.35    0.32 
 -10  -1  16   -0.08    0.17 
  -9  -1  16    0.19    0.16 
  -8  -1  16    0.48    0.16 
  -7  -1  16    5.02    0.24 
  -6  -1  16   -0.11    0.08 
  -5  -1  16    1.08    0.18 
  -4  -1  16    4.70    0.28 
  -3  -1  16    6.00    0.31 
  -2  -1  16   68.29    1.08 
  -1  -1  16    6.50    0.18 
   0  -1  16   35.50    0.63 
   1  -1  16    0.00    0.04 
   2  -1  16   11.89    0.30 
   3  -1  16   85.74    1.93 
   4  -1  16   17.22    0.55 
   5  -1  16    0.10    0.08 
   6  -1  16   13.01    0.51 
   8  -1  16   32.59    1.03 
 -10   0  16    2.22    0.41 
  -9   0  16   -0.28    0.15 
  -7   0  16    0.14    0.08 
  -6   0  16    6.66    0.36 
  -5   0  16   -0.04    0.09 
  -4   0  16    0.43    0.12 
  -3   0  16   -0.06    0.07 
  -2   0  16   17.16    0.34 
  -1   0  16    0.01    0.04 
   0   0  16    8.96    0.23 
   1   0  16   -0.05    0.04 
   2   0  16    1.70    0.12 
   3   0  16   -0.01    0.06 
   4   0  16    3.49    0.23 
   5   0  16    0.05    0.09 
   6   0  16    0.19    0.10 
   7   0  16   -0.13    0.11 
   8   0  16    0.27    0.14 
  -9   1  16    0.09    0.17 
  -8   1  16    0.62    0.16 
  -7   1  16    4.71    0.27 
  -6   1  16    0.06    0.11 
  -5   1  16    1.40    0.20 
  -4   1  16    4.47    0.27 
  -3   1  16    6.43    0.32 
  -2   1  16   66.29    1.62 
  -1   1  16    5.98    0.31 
   0   1  16   35.67    0.64 
   1   1  16    0.01    0.05 
   2   1  16   11.83    0.41 
   3   1  16   86.62    1.95 
   4   1  16   17.63    0.57 
   5   1  16    0.18    0.09 
   6   1  16   13.94    0.53 
   7   1  16    0.11    0.11 
  -9   2  16    0.04    0.19 
  -8   2  16    0.33    0.15 
  -7   2  16   28.88    0.86 
  -6   2  16    0.18    0.11 
  -5   2  16    1.35    0.20 
  -4   2  16    5.02    0.30 
  -3   2  16   12.55    0.47 
  -2   2  16    9.47    0.40 
  -1   2  16    0.10    0.09 
   0   2  16    2.37    0.22 
   1   2  16    0.11    0.06 
   2   2  16  142.37    2.89 
   3   2  16   13.92    0.30 
   4   2  16   36.69    0.99 
   5   2  16   16.09    0.58 
   7   2  16    3.28    0.33 
  -8   3  16   -0.02    0.15 
  -7   3  16    0.88    0.24 
  -6   3  16    8.85    0.43 
  -5   3  16    4.16    0.29 
  -4   3  16    1.54    0.22 
  -3   3  16    3.30    0.27 
  -2   3  16    3.79    0.28 
  -1   3  16    4.57    0.30 
   1   3  16   12.33    0.37 
  -8   4  16    1.85    0.43 
  -7   4  16    5.08    0.39 
  -6   4  16    0.21    0.15 
  -5   4  16    1.11    0.25 
  -4   4  16   28.58    0.86 
  -2  -9  17    0.09    0.17 
  -1  -9  17    8.97    0.50 
   0  -9  17   -0.01    0.15 
   1  -9  17    0.34    0.17 
   2  -9  17   14.70    0.64 
  -4  -8  17    0.28    0.16 
  -3  -8  17    1.93    0.31 
  -2  -8  17    3.96    0.35 
  -1  -8  17    5.69    0.37 
   0  -8  17    9.41    0.72 
   1  -8  17    0.50    0.14 
   2  -8  17    1.48    0.29 
   3  -8  17    2.36    0.31 
   4  -8  17    4.44    0.38 
  -4  -7  17    0.35    0.14 
  -3  -7  17   -0.06    0.12 
  -2  -7  17    0.47    0.13 
  -1  -7  17    0.11    0.11 
   0  -7  17    0.35    0.13 
   1  -7  17   12.78    0.52 
   2  -7  17    4.11    0.32 
   3  -7  17    0.52    0.13 
   4  -7  17    2.14    0.31 
   5  -7  17   -0.06    0.12 
   6  -7  17    0.61    0.17 
  -7  -6  17    3.65    0.41 
  -4  -6  17    0.93    0.17 
  -3  -6  17   10.05    0.40 
  -2  -6  17    0.10    0.10 
  -1  -6  17    6.03    0.32 
   1  -6  17    4.25    0.29 
   2  -6  17   13.84    0.53 
   3  -6  17    0.85    0.21 
   5  -6  17    5.48    0.36 
   6  -6  17    6.79    0.42 
   7  -6  17   -0.13    0.16 
  -8  -5  17    1.52    0.38 
  -7  -5  17    0.33    0.16 
  -4  -5  17    9.30    0.28 
  -3  -5  17    0.20    0.09 
  -2  -5  17    0.70    0.17 
  -1  -5  17    7.23    0.32 
   0  -5  17    0.03    0.08 
   1  -5  17   16.65    0.54 
   2  -5  17    1.44    0.20 
   3  -5  17    4.57    0.30 
   4  -5  17   11.80    0.48 
   6  -5  17    2.33    0.29 
  -8  -4  17    0.89    0.20 
  -7  -4  17    0.32    0.17 
  -4  -4  17    7.96    0.29 
  -3  -4  17   15.00    0.35 
  -2  -4  17    9.81    0.27 
  -1  -4  17    4.11    0.18 
   0  -4  17   14.21    0.45 
   1  -4  17   10.85    0.40 
   2  -4  17    2.96    0.22 
   3  -4  17    0.75    0.18 
   4  -4  17   -0.17    0.08 
   5  -4  17    1.66    0.24 
   6  -4  17   -0.16    0.10 
   7  -4  17    4.73    0.34 
  -9  -3  17    8.49    0.51 
  -8  -3  17    0.07    0.14 
  -7  -3  17    2.18    0.32 
  -6  -3  17   16.89    0.65 
  -4  -3  17    3.86    0.15 
  -3  -3  17   37.00    0.87 
  -2  -3  17    0.04    0.06 
  -1  -3  17   61.13    1.00 
   0  -3  17    3.90    0.21 
   1  -3  17   23.21    0.63 
   2  -3  17    0.17    0.08 
   3  -3  17    4.44    0.27 
   4  -3  17    0.11    0.09 
   5  -3  17    5.32    0.36 
   6  -3  17    0.34    0.12 
   7  -3  17    0.44    0.13 
  -9  -2  17   11.92    0.57 
  -8  -2  17    0.02    0.13 
  -7  -2  17   33.17    0.98 
  -5  -2  17    3.42    0.26 
  -4  -2  17    4.44    0.33 
  -3  -2  17   21.10    0.50 
  -2  -2  17   23.41    0.59 
  -1  -2  17    1.26    0.11 
   0  -2  17    8.21    0.23 
   1  -2  17    1.94    0.15 
   2  -2  17   56.43    1.32 
   3  -2  17    0.04    0.07 
   4  -2  17    5.36    0.30 
   5  -2  17    0.98    0.18 
   6  -2  17    0.22    0.11 
   7  -2  17   53.90    1.42 
  -9  -1  17    0.84    0.19 
  -8  -1  17    7.32    0.44 
  -7  -1  17    0.52    0.10 
  -6  -1  17    1.10    0.22 
  -5  -1  17   16.22    0.57 
  -4  -1  17    1.13    0.20 
  -3  -1  17    6.09    0.35 
  -2  -1  17   18.22    0.36 
  -1  -1  17    0.53    0.14 
   0  -1  17    0.35    0.06 
   1  -1  17    0.58    0.10 
   2  -1  17    0.03    0.07 
   3  -1  17   17.00    0.53 
   4  -1  17    2.03    0.20 
   5  -1  17    0.47    0.12 
   6  -1  17    4.24    0.31 
   7  -1  17    2.83    0.35 
  -9   0  17    5.39    0.46 
  -8   0  17   -0.03    0.15 
  -7   0  17    3.31    0.31 
  -6   0  17   -0.18    0.10 
  -5   0  17   -0.04    0.10 
  -4   0  17    0.06    0.09 
  -3   0  17    0.31    0.09 
  -2   0  17    0.02    0.07 
  -1   0  17    0.13    0.05 
   0   0  17    0.07    0.05 
   1   0  17    4.13    0.12 
   2   0  17    0.01    0.06 
   3   0  17   17.01    0.54 
   4   0  17   -0.11    0.08 
   5   0  17    3.74    0.27 
   6   0  17   -0.02    0.12 
  -9   1  17    1.36    0.32 
  -8   1  17    6.68    0.47 
  -7   1  17    0.42    0.14 
  -6   1  17    0.59    0.16 
  -5   1  17   15.09    0.55 
  -4   1  17    1.04    0.18 
  -3   1  17    5.94    0.32 
  -2   1  17   17.91    0.61 
  -1   1  17    0.39    0.10 
   0   1  17    0.33    0.06 
   1   1  17    0.59    0.08 
   2   1  17    0.27    0.08 
   3   1  17   16.45    0.54 
   4   1  17    2.25    0.22 
   5   1  17    0.26    0.11 
   6   1  17    4.21    0.32 
   7   1  17    2.85    0.45 
  -9   2  17   10.97    0.54 
  -8   2  17   -0.06    0.15 
  -7   2  17   32.84    0.94 
  -6   2  17    4.50    0.32 
  -5   2  17    3.76    0.29 
  -4   2  17    5.01    0.31 
  -3   2  17   20.64    0.68 
  -2   2  17   24.98    0.76 
  -1   2  17    1.22    0.19 
   0   2  17    7.96    0.39 
   2   2  17   56.67    1.24 
   3   2  17    0.17    0.06 
   4   2  17    5.48    0.18 
   5   2  17    0.47    0.07 
   6   2  17    0.03    0.10 
   7   2  17   55.20    1.46 
  -8   3  17   -0.14    0.16 
  -7   3  17    2.07    0.31 
  -6   3  17   18.22    0.64 
  -5   3  17   10.98    0.47 
  -4   3  17    3.68    0.30 
  -3   3  17   37.55    1.05 
  -2   3  17    0.09    0.12 
  -7   4  17    0.73    0.20 
  -6   4  17   -0.04    0.14 
  -5   4  17   24.73    0.80 
  -4   4  17    7.92    0.42 
  -3  -8  18    2.02    0.34 
  -2  -8  18    0.21    0.15 
   0  -8  18    2.25    0.32 
   1  -8  18    0.03    0.15 
   2  -8  18    8.51    0.46 
   3  -8  18    2.72    0.35 
  -5  -7  18    1.46    0.30 
  -3  -7  18    0.11    0.13 
  -2  -7  18    0.16    0.12 
  -1  -7  18    0.93    0.16 
   0  -7  18   13.53    0.54 
   1  -7  18    3.21    0.30 
   2  -7  18    0.00    0.14 
   3  -7  18    1.47    0.27 
   4  -7  18    0.46    0.15 
   5  -7  18    0.36    0.14 
  -4  -6  18    3.61    0.22 
  -3  -6  18    3.26    0.27 
  -2  -6  18    4.52    0.29 
  -1  -6  18    1.84    0.24 
   0  -6  18   25.80    0.75 
   1  -6  18    2.82    0.26 
   2  -6  18    0.19    0.11 
   3  -6  18    0.41    0.13 
   4  -6  18    4.29    0.34 
   5  -6  18    5.82    0.38 
   6  -6  18    0.31    0.14 
  -7  -5  18    8.75    0.52 
  -4  -5  18    1.91    0.22 
  -3  -5  18    9.67    0.29 
  -2  -5  18   14.92    0.47 
  -1  -5  18   14.19    0.47 
   0  -5  18   38.68    0.99 
   1  -5  18    9.63    0.39 
   2  -5  18    0.36    0.11 
   4  -5  18    2.86    0.28 
   5  -5  18   25.51    0.82 
   6  -5  18    2.50    0.30 
   7  -5  18    0.18    0.13 
  -8  -4  18    0.05    0.15 
  -7  -4  18    1.59    0.26 
  -6  -4  18    0.39    0.15 
  -4  -4  18    4.90    0.24 
  -3  -4  18    7.92    0.24 
  -2  -4  18   12.33    0.31 
  -1  -4  18    7.24    0.31 
   0  -4  18   29.90    0.78 
   1  -4  18    4.67    0.27 
   2  -4  18    6.74    0.33 
   3  -4  18    7.50    0.36 
   5  -4  18    0.14    0.12 
   6  -4  18    2.39    0.27 
   7  -4  18    6.83    0.43 
   8  -4  18    0.52    0.24 
  -8  -3  18    0.43    0.19 
  -7  -3  18    6.23    0.40 
  -6  -3  18   56.99    1.87 
  -5  -3  18    4.75    0.33 
  -2  -3  18    3.45    0.20 
  -1  -3  18   18.75    0.40 
   0  -3  18    7.66    0.30 
   1  -3  18    1.01    0.16 
   2  -3  18    0.49    0.11 
   3  -3  18    3.01    0.24 
   4  -3  18   10.52    0.43 
   5  -3  18    4.22    0.29 
   6  -3  18   -0.02    0.10 
   7  -3  18    1.75    0.27 
   8  -3  18   -0.15    0.15 
  -9  -2  18    3.56    0.39 
  -8  -2  18    4.47    0.37 
  -7  -2  18   25.55    1.06 
  -6  -2  18    3.40    0.29 
  -5  -2  18    1.42    0.24 
  -4  -2  18   29.56    0.91 
  -3  -2  18   15.53    0.40 
  -1  -2  18    5.81    0.24 
   0  -2  18    6.00    0.20 
   1  -2  18   17.15    0.51 
   2  -2  18    5.85    0.28 
   3  -2  18    6.55    0.32 
   4  -2  18    0.14    0.09 
   5  -2  18    0.60    0.15 
   6  -2  18    0.40    0.12 
   7  -2  18    0.61    0.15 
  -9  -1  18   11.39    0.58 
  -8  -1  18    3.32    0.35 
  -7  -1  18    1.46    0.27 
  -6  -1  18    2.32    0.34 
  -5  -1  18   14.87    0.57 
  -4  -1  18    0.50    0.12 
  -2  -1  18    0.69    0.14 
  -1  -1  18    0.12    0.06 
   0  -1  18   17.23    0.38 
   1  -1  18    4.31    0.17 
   2  -1  18    5.68    0.28 
   3  -1  18   44.15    1.12 
   4  -1  18    2.20    0.22 
   5  -1  18   10.66    0.45 
   6  -1  18    3.64    0.29 
   7  -1  18    2.38    0.33 
  -9   0  18   -0.10    0.15 
  -7   0  18    0.18    0.14 
  -6   0  18    1.44    0.23 
  -5   0  18    0.06    0.11 
  -4   0  18    0.10    0.11 
  -3   0  18    0.13    0.08 
  -1   0  18    0.00    0.07 
   0   0  18    0.10    0.07 
   1   0  18    0.06    0.05 
   2   0  18    9.85    0.29 
   3   0  18   -0.08    0.08 
   4   0  18    1.21    0.21 
   5   0  18   -0.10    0.09 
   7   0  18   -0.10    0.11 
  -9   1  18   11.96    0.58 
  -8   1  18    4.50    0.37 
  -6   1  18    2.87    0.27 
  -5   1  18   14.40    0.55 
  -4   1  18    0.74    0.18 
  -3   1  18   -0.04    0.10 
  -2   1  18    0.37    0.11 
  -1   1  18   -0.07    0.08 
   0   1  18   17.61    0.41 
   1   1  18    4.21    0.24 
   2   1  18    6.05    0.29 
   3   1  18   44.71    1.13 
   4   1  18    2.36    0.23 
   5   1  18   10.37    0.45 
   6   1  18    3.17    0.29 
   7   1  18    1.97    0.28 
   8   1  18    0.67    0.18 
  -8   2  18    3.89    0.38 
  -7   2  18   27.50    0.88 
  -6   2  18    3.04    0.31 
  -5   2  18    1.41    0.24 
  -4   2  18   30.73    0.91 
  -3   2  18   16.31    0.59 
  -2   2  18    6.23    0.35 
  -1   2  18    5.46    0.34 
   0   2  18    5.23    0.37 
   2   2  18    5.46    0.22 
   3   2  18    6.89    0.19 
   4   2  18    0.15    0.11 
   5   2  18    0.66    0.16 
   6   2  18    0.32    0.16 
   7   2  18    0.30    0.15 
  -8   3  18    0.39    0.22 
  -7   3  18    5.31    0.40 
  -6   3  18   56.02    1.47 
  -5   3  18    5.99    0.38 
  -4   3  18    2.14    0.26 
  -3   3  18    2.70    0.28 
  -2   3  18    3.51    0.31 
  -7   4  18    1.49    0.33 
  -6   4  18    1.18    0.28 
  -5   4  18   19.52    0.72 
  -4   4  18    5.04    0.26 
  -3  -8  19    5.83    0.46 
  -1  -8  19    0.19    0.15 
   1  -8  19   -0.15    0.15 
   2  -8  19    6.57    0.43 
  -3  -7  19    1.74    0.30 
  -2  -7  19    1.34    0.27 
  -1  -7  19    0.09    0.17 
   0  -7  19   12.86    0.53 
   2  -7  19    3.24    0.32 
   4  -7  19    0.09    0.15 
  -3  -6  19    4.67    0.32 
  -2  -6  19    2.22    0.26 
  -1  -6  19   26.82    0.78 
   0  -6  19   44.50    1.15 
   2  -6  19    0.27    0.12 
   3  -6  19    5.68    0.38 
   4  -6  19    4.67    0.37 
   5  -6  19   13.74    0.59 
   6  -6  19    0.42    0.19 
  -7  -5  19    3.01    0.35 
  -4  -5  19   -0.01    0.19 
  -3  -5  19    0.33    0.08 
  -2  -5  19    0.63    0.12 
  -1  -5  19    1.17    0.20 
   0  -5  19    4.91    0.30 
   1  -5  19    0.25    0.10 
   2  -5  19    1.86    0.23 
   3  -5  19   -0.02    0.11 
   5  -5  19   11.57    0.52 
   6  -5  19    0.01    0.15 
   7  -5  19    0.27    0.14 
  -8  -4  19    8.25    0.55 
  -7  -4  19    0.23    0.15 
  -3  -4  19    0.38    0.08 
  -2  -4  19    9.42    0.31 
  -1  -4  19    8.88    0.34 
   0  -4  19   57.63    1.35 
   1  -4  19    2.31    0.22 
   2  -4  19    9.52    0.40 
   3  -4  19    0.28    0.10 
   4  -4  19    0.12    0.10 
   5  -4  19    0.19    0.11 
   6  -4  19    4.50    0.34 
   7  -4  19    3.83    0.34 
  -8  -3  19    6.09    0.44 
  -7  -3  19    2.58    0.31 
  -5  -3  19    5.43    0.36 
  -2  -3  19    0.05    0.07 
  -1  -3  19    8.09    0.24 
   0  -3  19    1.95    0.20 
   1  -3  19   14.29    0.47 
   2  -3  19    2.07    0.21 
   3  -3  19   11.70    0.45 
   4  -3  19    4.86    0.31 
   5  -3  19    0.23    0.12 
   6  -3  19    0.36    0.13 
   7  -3  19    8.06    0.45 
   8  -3  19    2.05    0.36 
  -8  -2  19    3.68    0.37 
  -7  -2  19    2.72    0.32 
  -6  -2  19    0.16    0.15 
  -5  -2  19    1.75    0.24 
  -3  -2  19    8.91    0.23 
  -2  -2  19   -0.09    0.06 
  -1  -2  19    6.13    0.25 
   0  -2  19    7.55    0.24 
   1  -2  19    8.87    0.34 
   2  -2  19   40.55    1.03 
   3  -2  19   35.87    0.95 
   4  -2  19   10.28    0.44 
   5  -2  19    0.05    0.10 
   6  -2  19   11.11    0.51 
   7  -2  19   11.82    0.54 
   8  -2  19    5.22    0.40 
  -8  -1  19    0.21    0.17 
  -7  -1  19    0.36    0.17 
  -6  -1  19   12.26    0.55 
  -4  -1  19   -0.04    0.09 
  -3  -1  19    0.41    0.12 
  -2  -1  19    0.04    0.08 
  -1  -1  19    2.81    0.18 
   0  -1  19    0.03    0.07 
   1  -1  19   13.74    0.34 
   2  -1  19    1.71    0.19 
   3  -1  19    6.43    0.32 
   4  -1  19    0.15    0.11 
   6  -1  19    0.08    0.19 
   7  -1  19    0.01    0.14 
   8  -1  19    6.64    0.43 
  -9   0  19   15.95    0.69 
  -8   0  19    0.07    0.16 
  -7   0  19    7.51    0.44 
  -6   0  19    0.06    0.14 
  -5   0  19    0.30    0.14 
  -4   0  19   -0.02    0.10 
  -3   0  19    0.23    0.11 
  -2   0  19   -0.01    0.11 
  -1   0  19   10.23    0.33 
   0   0  19    0.00    0.07 
   1   0  19    1.48    0.18 
   2   0  19   -0.02    0.06 
   3   0  19    0.12    0.09 
   4   0  19   -0.18    0.08 
   6   0  19    0.17    0.12 
   7   0  19    0.27    0.14 
   8   0  19    0.05    0.16 
  -8   1  19    0.07    0.19 
  -7   1  19    0.48    0.16 
  -5   1  19    4.35    0.33 
  -4   1  19   -0.09    0.11 
  -3   1  19    0.49    0.14 
  -2   1  19    0.14    0.09 
  -1   1  19    2.67    0.34 
   1   1  19   13.66    0.46 
   2   1  19    2.01    0.21 
   3   1  19    6.60    0.34 
   4   1  19    0.04    0.09 
   6   1  19    0.18    0.14 
   7   1  19   -0.04    0.13 
   8   1  19    5.52    0.45 
  -8   2  19    4.83    0.67 
  -7   2  19    3.00    0.35 
  -5   2  19    1.75    0.25 
  -4   2  19    0.22    0.13 
  -3   2  19    9.56    0.45 
  -2   2  19    0.10    0.10 
  -1   2  19    6.05    0.37 
   0   2  19    7.51    0.41 
   2   2  19   42.72    0.92 
   4   2  19    9.34    0.44 
   5   2  19    0.17    0.12 
   6   2  19   10.73    0.62 
   7   2  19   11.35    0.56 
  -8   3  19    6.64    0.49 
  -7   3  19    2.15    0.35 
  -6   3  19   10.29    0.60 
  -5   3  19    6.47    0.40 
  -4   3  19    7.23    0.41 
  -3   3  19   25.45    0.84 
  -2   3  19   -0.03    0.12 
  -7   4  19    0.25    0.21 
  -5   4  19   25.98    0.88 
  -4   4  19    0.25    0.14 
  -1  -8  20   11.39    0.54 
   0  -8  20   -0.09    0.16 
   1  -8  20    1.59    0.35 
  -1  -7  20    1.28    0.29 
   0  -7  20   32.09    0.93 
   1  -7  20   -0.05    0.13 
   2  -7  20    3.01    0.34 
   3  -7  20    0.32    0.16 
   4  -7  20    0.45    0.17 
  -2  -6  20    0.59    0.14 
  -1  -6  20    7.67    0.38 
   0  -6  20    2.31    0.28 
   1  -6  20    0.45    0.14 
   2  -6  20    0.18    0.14 
   3  -6  20    7.21    0.40 
   4  -6  20    0.95    0.18 
   5  -6  20   16.39    0.66 
  -3  -5  20    0.27    0.10 
  -2  -5  20    0.41    0.12 
  -1  -5  20   30.36    0.82 
   0  -5  20    2.90    0.26 
   1  -5  20    0.20    0.10 
   3  -5  20    0.12    0.12 
   4  -5  20   -0.09    0.14 
   5  -5  20    3.78    0.36 
   6  -5  20   -0.15    0.14 
  -7  -4  20    0.17    0.18 
  -6  -4  20    0.00    0.14 
  -3  -4  20   -0.07    0.11 
  -2  -4  20    1.53    0.16 
  -1  -4  20   20.26    0.59 
   0  -4  20   12.58    0.45 
   1  -4  20    1.68    0.22 
   2  -4  20   10.18    0.42 
   4  -4  20    0.11    0.12 
   5  -4  20    1.40    0.26 
   6  -4  20    7.63    0.46 
   7  -4  20    6.34    0.44 
  -8  -3  20   10.49    0.59 
  -7  -3  20    1.13    0.31 
  -6  -3  20    1.77    0.27 
  -5  -3  20    4.38    0.35 
  -2  -3  20   27.51    0.69 
  -1  -3  20    0.76    0.10 
   0  -3  20    2.19    0.21 
   1  -3  20    1.20    0.19 
   2  -3  20    7.20    0.34 
   3  -3  20    0.91    0.19 
   4  -3  20    3.39    0.28 
   6  -3  20    0.04    0.12 
   7  -3  20    5.32    0.42 
  -8  -2  20    2.15    0.37 
  -7  -2  20    2.85    0.34 
  -6  -2  20   11.03    0.54 
  -5  -2  20    0.47    0.16 
  -4  -2  20   34.28    1.01 
  -2  -2  20    1.77    0.17 
  -1  -2  20    1.15    0.16 
   0  -2  20   13.21    0.34 
   1  -2  20    0.10    0.08 
   2  -2  20    1.29    0.18 
   3  -2  20   15.43    0.53 
   4  -2  20    2.13    0.24 
   5  -2  20    0.08    0.11 
   6  -2  20    6.25    0.41 
   7  -2  20    8.65    0.48 
   8  -2  20   26.11    1.00 
  -8  -1  20    0.38    0.20 
  -7  -1  20    1.14    0.30 
  -5  -1  20    2.11    0.28 
  -3  -1  20    0.47    0.14 
  -2  -1  20    0.25    0.07 
  -1  -1  20   -0.05    0.08 
   0  -1  20    0.90    0.13 
   1  -1  20   76.46    1.27 
   2  -1  20   28.70    0.79 
   3  -1  20    0.06    0.10 
   4  -1  20   21.59    0.70 
   5  -1  20    0.41    0.12 
   6  -1  20   13.07    0.58 
   7  -1  20    0.18    0.16 
   8  -1  20    0.39    0.18 
  -8   0  20    8.91    0.52 
  -7   0  20    0.16    0.15 
  -6   0  20    9.50    0.48 
  -5   0  20    0.12    0.12 
  -2   0  20    3.55    0.29 
  -1   0  20    0.00    0.06 
   0   0  20    4.06    0.20 
   1   0  20    0.04    0.06 
   2   0  20   63.98    1.12 
   3   0  20   -0.12    0.08 
   4   0  20    4.75    0.31 
   5   0  20    0.05    0.11 
   6   0  20   10.01    0.49 
   7   0  20    0.30    0.16 
   8   0  20    1.11    0.22 
  -8   1  20    0.02    0.19 
  -7   1  20    1.06    0.27 
  -6   1  20    0.18    0.14 
  -5   1  20    2.56    0.29 
  -4   1  20   27.52    0.91 
  -3   1  20    0.43    0.12 
  -2   1  20    0.16    0.12 
  -1   1  20   -0.05    0.11 
   1   1  20   76.05    1.74 
   2   1  20   29.18    0.81 
   3   1  20    0.05    0.10 
   4   1  20   22.32    0.72 
   5   1  20    0.26    0.12 
   6   1  20   13.30    0.57 
   7   1  20    0.25    0.16 
   8   1  20    0.65    0.20 
  -8   2  20    2.16    0.39 
  -6   2  20   10.74    0.52 
  -5   2  20    0.36    0.19 
  -4   2  20   32.92    1.03 
  -3   2  20    2.11    0.27 
  -2   2  20    1.93    0.25 
  -1   2  20    1.14    0.22 
   0   2  20   13.16    0.56 
   5   2  20    0.05    0.13 
  -8   3  20   11.96    0.63 
  -7   3  20    0.76    0.24 
  -6   3  20    1.50    0.33 
  -5   3  20    3.39    0.35 
  -3   3  20    7.76    0.44 
  -2   3  20   27.25    0.90 
  -7   4  20   -0.15    0.25 
  -6   4  20   -0.08    0.19 
  -5   4  20    9.98    0.54 
  -2  -7  21    0.41    0.27 
  -1  -7  21    5.39    0.39 
   0  -7  21    9.05    0.47 
   1  -7  21    3.58    0.37 
   2  -7  21    0.25    0.17 
  -4  -6  21    0.46    0.20 
  -2  -6  21    2.59    0.31 
  -1  -6  21    2.42    0.29 
   0  -6  21    5.10    0.46 
   1  -6  21    1.55    0.28 
   2  -6  21    0.36    0.13 
   3  -6  21    3.74    0.35 
   4  -6  21    0.57    0.17 
  -3  -5  21   -0.09    0.27 
  -2  -5  21    0.14    0.12 
  -1  -5  21    3.29    0.27 
   0  -5  21    7.67    0.37 
   1  -5  21    0.07    0.12 
   2  -5  21    1.33    0.27 
   3  -5  21    2.61    0.40 
   4  -5  21   -0.09    0.14 
   5  -5  21    3.49    0.35 
  -6  -4  21    2.65    0.33 
  -2  -4  21    3.79    0.21 
  -1  -4  21    0.18    0.11 
   0  -4  21   -0.09    0.10 
   1  -4  21    0.47    0.13 
   2  -4  21    1.63    0.25 
   3  -4  21    5.92    0.35 
   4  -4  21    0.72    0.15 
   5  -4  21    0.40    0.14 
   6  -4  21   -0.02    0.15 
  -7  -3  21    0.33    0.17 
  -6  -3  21    0.00    0.15 
  -2  -3  21   -0.02    0.09 
  -1  -3  21    2.78    0.17 
   0  -3  21    0.45    0.11 
   1  -3  21    4.89    0.28 
   2  -3  21    0.27    0.10 
   3  -3  21    9.64    0.43 
   4  -3  21    2.20    0.25 
   5  -3  21    0.00    0.14 
   6  -3  21    2.84    0.33 
   7  -3  21    7.13    0.49 
  -7  -2  21    2.95    0.40 
  -6  -2  21    0.53    0.19 
  -5  -2  21   19.80    0.88 
  -4  -2  21    6.61    0.45 
  -2  -2  21    4.18    0.23 
  -1  -2  21   18.21    0.52 
   0  -2  21   19.92    0.46 
   1  -2  21    0.11    0.09 
   2  -2  21    1.67    0.21 
   3  -2  21    7.21    0.36 
   4  -2  21   -0.08    0.11 
   5  -2  21    8.71    0.51 
   6  -2  21    0.30    0.16 
   7  -2  21    3.28    0.37 
  -8  -1  21    0.39    0.20 
  -7  -1  21    0.10    0.16 
  -6  -1  21    1.34    0.30 
  -4  -1  21   17.21    0.65 
  -3  -1  21    0.88    0.21 
  -2  -1  21    0.14    0.09 
  -1  -1  21    1.00    0.18 
   0  -1  21    5.78    0.23 
   1  -1  21   60.09    1.05 
   2  -1  21    5.87    0.31 
   3  -1  21    0.33    0.11 
   5  -1  21    0.62    0.18 
   6  -1  21   16.16    0.66 
   7  -1  21    4.08    0.40 
  -8   0  21    0.04    0.20 
  -7   0  21    1.19    0.32 
  -6   0  21    0.19    0.14 
  -5   0  21    3.84    0.33 
  -4   0  21   -0.04    0.13 
  -3   0  21   10.15    0.48 
  -1   0  21   30.49    0.60 
   0   0  21   -0.17    0.08 
   1   0  21   49.80    1.21 
   2   0  21   -0.11    0.07 
   3   0  21    3.77    0.28 
   4   0  21    0.07    0.12 
   5   0  21   -0.18    0.11 
   6   0  21   -0.05    0.13 
   7   0  21   14.10    0.65 
  -8   1  21    0.13    0.20 
  -7   1  21    0.14    0.18 
  -6   1  21    0.75    0.21 
  -5   1  21    3.24    0.33 
  -4   1  21   16.11    0.65 
  -3   1  21    0.61    0.18 
  -1   1  21    0.45    0.13 
   1   1  21   60.21    1.43 
   2   1  21    6.07    0.33 
   3   1  21    0.32    0.12 
   4   1  21   10.72    0.64 
   5   1  21    0.31    0.13 
   6   1  21   16.98    0.67 
   7   1  21    4.43    0.43 
  -7   2  21    2.87    0.39 
  -5   2  21   23.58    0.80 
  -4   2  21    6.80    0.43 
  -3   2  21    1.61    0.27 
  -7   3  21    0.20    0.21 
  -5   3  21    0.44    0.18 
  -4   3  21    1.58    0.31 
  -3   3  21   42.94    1.25 
  -2   3  21    0.13    0.14 
  -6   4  21    2.01    0.41 
  -5   4  21    6.28    0.52 
   0  -7  22    0.13    0.16 
   1  -7  22    0.64    0.19 
  -1  -6  22    7.04    0.46 
   0  -6  22   12.75    0.52 
   2  -6  22    7.41    0.44 
   3  -6  22    1.02    0.19 
  -1  -5  22    0.22    0.13 
   0  -5  22    1.81    0.26 
   1  -5  22    0.28    0.16 
   3  -5  22    7.94    0.45 
   4  -5  22    2.97    0.35 
   5  -5  22    2.26    0.35 
  -6  -4  22   20.35    0.88 
  -1  -4  22    1.11    0.25 
   0  -4  22    0.44    0.13 
   1  -4  22    6.65    0.36 
   3  -4  22    1.61    0.27 
   4  -4  22   11.85    0.52 
   5  -4  22    1.79    0.29 
  -6  -3  22    2.32    0.39 
  -1  -3  22    2.91    0.18 
   0  -3  22    0.25    0.11 
   1  -3  22    0.31    0.11 
   2  -3  22    0.12    0.11 
   3  -3  22    8.66    0.41 
   4  -3  22    2.48    0.38 
   5  -3  22    3.55    0.34 
   6  -3  22    2.93    0.36 
  -7  -2  22    0.26    0.22 
  -6  -2  22   -0.16    0.15 
  -5  -2  22    6.93    0.45 
  -4  -2  22    0.70    0.19 
  -1  -2  22    4.97    0.24 
   0  -2  22   11.38    0.32 
   1  -2  22    3.57    0.27 
   2  -2  22    0.93    0.23 
   3  -2  22    4.44    0.31 
   4  -2  22    1.16    0.25 
   5  -2  22    1.28    0.29 
   6  -2  22   11.04    0.54 
  -7  -1  22    3.97    0.42 
  -6  -1  22    0.88    0.22 
  -5  -1  22    0.49    0.16 
  -4  -1  22   -0.01    0.13 
  -1  -1  22    2.03    0.21 
   0  -1  22    0.28    0.08 
   1  -1  22    9.25    0.31 
   2  -1  22    5.33    0.34 
   3  -1  22    4.43    0.34 
   4  -1  22    0.25    0.14 
   5  -1  22    0.18    0.15 
   6  -1  22   12.90    0.58 
   7  -1  22    0.54    0.20 
  -7   0  22    0.38    0.19 
  -6   0  22   26.06    0.89 
  -5   0  22   -0.07    0.13 
  -3   0  22   -0.14    0.12 
  -2   0  22    2.30    0.30 
   0   0  22   65.46    1.50 
   1   0  22    0.03    0.08 
   2   0  22   11.65    0.47 
   3   0  22    0.14    0.11 
   4   0  22    0.14    0.12 
   6   0  22    2.77    0.35 
   7   0  22   -0.10    0.15 
  -7   1  22    3.19    0.40 
  -6   1  22    0.61    0.21 
  -5   1  22    0.20    0.15 
  -4   1  22   -0.11    0.16 
  -3   1  22    0.22    0.13 
  -2   1  22    0.00    0.13 
   2   1  22    5.81    0.33 
   3   1  22    4.35    0.33 
   4   1  22    0.54    0.15 
   5   1  22    0.18    0.15 
   6   1  22   12.55    0.61 
   7   1  22    0.10    0.18 
  -7   2  22    0.13    0.22 
  -6   2  22   -0.14    0.16 
  -5   2  22    8.04    0.48 
  -4   2  22    0.80    0.33 
  -3   2  22    0.25    0.14 
  -2   2  22    4.13    0.36 
  -1   2  22    4.91    0.39 
  -6   3  22    1.98    0.38 
  -5   3  22    4.98    0.45 
  -3   3  22   12.64    0.68 
  -2   3  22    1.48    0.29 
  -6   4  22   21.47    0.86 
  -5   4  22   -0.27    0.19 
   0  -6  23    1.87    0.34 
   1  -6  23    9.39    0.48 
   2  -6  23    0.56    0.19 
  -1  -5  23    3.74    0.43 
   0  -5  23    0.88    0.19 
   1  -5  23    8.74    0.45 
   2  -5  23   -0.13    0.15 
   3  -5  23    3.82    0.38 
   4  -5  23    0.54    0.18 
  -5  -4  23    0.85    0.23 
  -1  -4  23    0.36    0.15 
   0  -4  23    1.36    0.27 
   1  -4  23    0.28    0.13 
   2  -4  23    0.13    0.13 
   3  -4  23   14.60    0.58 
   4  -4  23    9.92    0.49 
   5  -4  23    0.55    0.18 
  -5  -3  23    4.28    0.40 
  -1  -3  23   15.34    0.51 
   0  -3  23    0.40    0.12 
   1  -3  23    0.48    0.13 
   2  -3  23    7.65    0.49 
   3  -3  23    0.30    0.14 
   4  -3  23    0.60    0.16 
   5  -3  23    3.58    0.38 
  -6  -2  23    0.35    0.18 
  -5  -2  23    3.42    0.36 
  -1  -2  23    1.10    0.18 
   0  -2  23   10.08    0.41 
   1  -2  23    4.71    0.31 
   2  -2  23    8.84    0.43 
   3  -2  23   11.90    0.51 
   4  -2  23    4.86    0.40 
   5  -2  23    8.35    0.47 
   6  -2  23    7.47    0.48 
  -6  -1  23    1.37    0.33 
  -5  -1  23   -0.16    0.15 
  -4  -1  23    0.26    0.16 
  -3  -1  23    0.63    0.17 
  -1  -1  23   13.18    0.52 
   0  -1  23    0.48    0.10 
   1  -1  23    9.42    0.32 
   2  -1  23    0.29    0.14 
   4  -1  23    0.28    0.16 
   5  -1  23    1.71    0.31 
   6  -1  23    0.08    0.19 
  -6   0  23    0.36    0.18 
  -5   0  23    0.72    0.23 
  -4   0  23    0.92    0.31 
  -3   0  23    1.23    0.29 
   0   0  23    0.06    0.11 
   1   0  23   19.30    0.48 
   2   0  23    0.15    0.12 
   3   0  23    2.40    0.32 
   4   0  23    0.03    0.13 
   5   0  23    8.25    0.46 
   6   0  23    0.04    0.16 
  -6   1  23    1.46    0.35 
  -5   1  23   -0.01    0.17 
  -4   1  23   -0.23    0.14 
   2   1  23    0.17    0.14 
   3   1  23    0.16    0.15 
   4   1  23    0.35    0.16 
   5   1  23    1.60    0.34 
   6   1  23   -0.08    0.17 
  -6   2  23    0.47    0.20 
  -4   2  23    5.03    0.43 
  -3   2  23    1.58    0.32 
  -1   2  23    0.86    0.23 
  -6   3  23   16.49    0.76 
  -5   3  23    3.64    0.44 
  -4   3  23    0.81    0.21 
  -3   3  23    0.24    0.17 
   0  -5  24   -0.31    0.16 
   2  -5  24    3.29    0.35 
   0  -4  24    0.59    0.15 
   1  -4  24    6.51    0.45 
   2  -4  24   -0.02    0.17 
   3  -4  24    0.20    0.15 
   4  -4  24    2.09    0.35 
  -5  -3  24    1.41    0.32 
  -2  -3  24    0.36    0.20 
   0  -3  24    0.70    0.15 
   1  -3  24    2.23    0.28 
   2  -3  24   15.10    0.57 
   3  -3  24    1.34    0.31 
   4  -3  24   -0.16    0.14 
   0  -2  24    0.04    0.13 
   1  -2  24   12.23    0.47 
   2  -2  24    6.08    0.38 
   3  -2  24    1.95    0.31 
   4  -2  24   20.97    0.74 
   5  -2  24    2.00    0.36 
  -6  -1  24    0.29    0.20 
  -5  -1  24    0.47    0.20 
  -4  -1  24    7.69    0.55 
  -3  -1  24    0.30    0.18 
   0  -1  24    0.06    0.10 
   1  -1  24    1.82    0.26 
   2  -1  24    0.14    0.13 
   3  -1  24    1.71    0.31 
   4  -1  24    1.44    0.32 
   5  -1  24    0.39    0.18 
  -6   0  24    1.89    0.38 
  -5   0  24    0.04    0.19 
  -4   0  24    1.13    0.31 
  -3   0  24    0.02    0.15 
   0   0  24   50.17    1.23 
   1   0  24    0.04    0.10 
   2   0  24    4.64    0.34 
   3   0  24   -0.10    0.14 
   4   0  24   10.14    0.51 
   5   0  24   -0.06    0.16 
  -6   1  24   -0.19    0.19 
  -5   1  24    0.76    0.22 
  -4   1  24    9.63    0.54 
  -3   1  24   -0.15    0.14 
  -2   1  24    2.27    0.33 
   3   1  24    2.06    0.33 
   4   1  24    1.38    0.23 
   5   1  24    0.85    0.19 
  -5   2  24    0.10    0.19 
  -4   2  24   -0.03    0.18 
  -3   2  24    4.01    0.43 
  -2   2  24   -0.21    0.15 
  -1   2  24    0.86    0.22 
  -5   3  24    1.60    0.40 
  -4   3  24    1.00    0.26 
  -3   3  24    0.99    0.23 
   1  -4  25    1.99    0.32 
   2  -4  25    0.46    0.16 
  -2  -3  25    3.69    0.40 
   1  -3  25    0.35    0.18 
   2  -3  25    3.65    0.36 
   3  -3  25    0.70    0.19 
  -4  -2  25    0.24    0.17 
   1  -2  25    0.82    0.18 
   2  -2  25    2.94    0.37 
   3  -2  25    1.09    0.22 
   4  -2  25    0.00    0.19 
  -5  -1  25    4.22    0.45 
   1  -1  25    5.64    0.38 
   3  -1  25    0.33    0.19 
   4  -1  25    3.78    0.39 
  -5   0  25   35.45    1.16 
  -4   0  25   -0.06    0.18 
  -3   0  25   13.72    0.66 
  -2   0  25   -0.06    0.17 
   1   0  25   18.09    0.63 
   2   0  25    0.12    0.16 
   3   0  25    6.30    0.43 
   4   0  25    0.19    0.18 
  -5   1  25    5.42    0.48 
  -4   1  25    0.90    0.22 
  -3   1  25   -0.12    0.16 
  -2   1  25    6.82    0.50 
   4   1  25    3.60    0.42 
  -4   2  25   -0.09    0.19 
  -3   2  25    9.52    0.59 
  -2   2  25    2.30    0.40 
  -4   3  25    0.21    0.22 
   2  -3  26   -0.21    0.18 
  -1  -2  26    0.23    0.19 
   2  -2  26    1.05    0.21 
   3  -2  26    2.98    0.40 
  -3  -1  26    0.11    0.19 
   2  -1  26    6.21    0.43 
   3  -1  26    0.52    0.19 
  -4   0  26    9.25    0.84 
  -3   0  26    0.09    0.21 
   2   0  26    0.05    0.17 
   3   0  26    0.25    0.18 
  -4   1  26    5.44    0.51 
  -3   1  26    0.18    0.23 
  -2   1  26    0.21    0.21 
  -3   2  26    0.29    0.25 
  -2   2  26    0.64    0.22 
  -2   1  27    0.15    0.23 
   0   0   0    0.00    0.00 
; 
_shelx_hkl_checksum   63748 
  
